# Supplementary material for: Differential Physiological, Transcriptomic, and Metabolomic Responses of Paspalum wettsteinii Under High-Temperature Stress
Source: Front Plant Sci. 2022 Apr 21;13:865608. doi: 10.3389/fpls.2022.865608 (PMC9069066; doi:10.3389/fpls.2022.865608)
Supplement: Supplementary file 2 [file Data_Sheet_2.xlsx]

## Sheet: Table S1
Table S1 Gene-specific primers used in gene expression analysis by qPCR
Gene id	Forward Primer (5’…3’)	Reverse Primer (5’…3’)
c288051.graph_c0	GAAGACCAATGTATCACCTGAG	GAGGCACCACCAACAAGA
c296574.graph_c0	GCATACAAGGCGAACTGAGATT	TTCAATGGCGTCAAGCAAGAG
c301352.graph_c0	TCATCCAGACATCAAGATACCT	CATCAGCAACCATACTTCCAA
c284593.graph_c0	ATGGCTAGAGGTGAGGTG	ATTAACCTTGATCCTCCACC
c289594.graph_c0	GCACCACCTACGACCTCAA	ATACAGCGAGTCCTCCAGTTC
c281623.graph_c0	GACAACGCCGACATGGACAA	CGATGGTCTTGGGCTTCTTGG
c283302.graph_c0	TCTACGACGAGGACAACTG	GGATGACGCTGATGAGGT
c299607.graph_c0	AGCAGCAGCAGCAGTGTAGT	AGGAGGAGGAAGAGGAGGAGAG
c290813.graph_c0	TTGCTTCTTGATGTTGGTCTC	CCTTGTTCCTCGTTGATGTC
c295480.graph_c0	AACCTCCAGCACCTGACAACAA	GCCACCACCACCAGCAACTA
c301630.graph_c0	GCTGTGTTGGCTGTGTTCA	TGTGGCATCTGGTCCTTCAT
c265531.graph_c0	GGAGTTGACATCGGCAAGTTC	AGCAGGTGGTCTTCGTTGAG
c291448.graph_c0	CGTACTGGTGGAACTCGGAGGA	GAGAATGGTGTGGCAGCGGTAG
c296574.graph_c0	GCATACAAGGCGAACTGAGATT	TTCAATGGCGTCAAGCAAGAG
c294649.graph_c0	TTCATTCTACGCAAGCATTG	AACAACACCACCAACATCA
c295480.graph_c0	AACCTCCAGCACCTGACAACAA	GCCACCACCACCAGCAACTA
c259026.graph_c0	CCTTCGTCGTCAGCAATG	TTCTTCCACTTCTTGAGCAG
c281700.graph_c0	TGCGAGGCTTGGACAGTGT	CGGCGAAGAAGGCTACAAGG

## Sheet: Table S2
Table S2 Quality of data output
Samples	Clean Reads	Mapped Reads	Mapped Ratio	Clean Base	GC Content (%)	%≥Q30
Y25_1	24352643	15946390	0.6548	7287078476	57.26	0.9174
Y25_2	23392999	15538092	0.6642	6998599346	57.29	0.9152
Y25_3	24370769	16334354	0.6702	7293139798	58.15	0.914
Y35_1	20125448	13735658	0.6825	6017875978	56.97	0.9221
Y35_2	40091767	27147783	0.6771	11988683952	58.28	0.9253
Y35_3	19127257	12818503	0.6702	5724939614	57.12	0.9148
Y40_1	21478144	14717838	0.6852	6419894920	57.51	0.9207
Y40_2	20190535	13666469	0.6769	6041049218	56.83	0.9243
Y40_3	20993477	14223600	0.6775	6279717126	56.36	0.9075
Y45_1	24673761	16267042	0.6593	7377409718	54.98	0.9157
Y45_2	22562636	15057459	0.6674	6741466006	55.45	0.9192
Y45_3	24387483	16488710	0.6761	7298640998	56	0.9174

## Sheet: Table S3
Table S3 168 common differentially expressed genes (DEGs) in the three treatments
Id	LH/CK			MH/CK			SH/CK
	FDR	Log2(Fold Change)	Up_Down	FDR	Log2(Fold Change)	Up_Down	FDR	Log2(Fold Change)	Up_Down
c127843.graph_c0	0.000268349	-2.71481	down	0.000105179	-3.15909	down	3.98e-05	-4.70086	down
c129029.graph_c0	4.19e-07	2.71364	up	3.09585e-16	3.64661	up	8.79e-14	4.0396	up
c139792.graph_c0	3.01e-05	-2.80473	down	4.92872e-14	-5.19373	down	2.51e-12	-6.86189	down
c144975.graph_c0	5.12e-05	-2.71066	down	7.13357e-17	-5.57393	down	3.02e-14	-7.24038	down
c145997.graph_c0	4.47e-05	-2.77457	down	6.61829e-05	-2.80832	down	0.000218227	-3.17335	down
c163042.graph_c0	2.01e-07	-2.11174	down	5.08746e-09	-2.44475	down	0.000396046	-2.55876	down
c171447.graph_c0	1.11e-16	2.19391	up	3.11986e-15	3.33506	up	1.05e-48	5.91042	up
c172395.graph_c0	2.2e-17	-4.82216	down	1.67556e-09	-3.16359	down	0.000593562	-2.57517	down
c174134.graph_c0	1.34e-08	-2.29346	down	5.06033e-09	-2.484	down	4.96e-19	-5.7035	down
c176454.graph_c0	9.04e-10	-3.6416	down	1.0565e-17	-5.17924	down	7.6e-15	-7.22289	down
c181355.graph_c0	6.81e-14	4.50356	up	1.37823e-06	3.59825	up	3.84e-05	4.46652	up
c182257.graph_c0	1.05e-10	-3.37474	down	2.19695e-12	-3.67005	down	9.32e-18	-6.80824	down
c190466.graph_c0	3.3e-09	2.85575	up	1.88439e-13	3.23423	up	2.3e-11	3.92067	up
c195865.graph_c0	7.94e-09	2.45101	up	6.65693e-09	2.53583	up	1.12e-07	2.69957	up
c198407.graph_c0	1.56e-08	-2.09592	down	6.38733e-10	-3.15297	down	2.34e-52	-7.00951	down
c201466.graph_c0	4.98e-14	-3.00609	down	1.1904e-28	-4.09033	down	5.96e-29	-6.47662	down
c208472.graph_c1	9.34e-21	-2.9441	down	4.23602e-30	-4.10696	down	4.51e-32	-6.26799	down
c211251.graph_c0	1.75e-05	2.21241	up	5.01841e-05	2.34251	up	1e-13	4.20933	up
c211403.graph_c0	5.92e-27	4.45523	up	4.07921e-44	6.23104	up	7.62e-73	9.21572	up
c212330.graph_c0	0.000161905	-2.17479	down	5.42523e-17	-5.04493	down	1.38e-15	-5.91681	down
c212692.graph_c0	0.000114529	-2.56112	down	1.70545e-05	-3.08297	down	1.04e-07	-5.61736	down
c226866.graph_c0	3.75e-07	-2.62578	down	3.59949e-09	-2.99497	down	1.99e-12	-5.04681	down
c235040.graph_c0	7.17e-08	2.0368	up	2.32731e-21	3.25375	up	2.29e-10	3.09923	up
c235915.graph_c0	1.49e-05	-2.65583	down	4.01294e-15	-3.61637	down	5.44e-18	-5.41808	down
c235997.graph_c0	1.96e-30	-3.54346	down	7.74219e-33	-4.10067	down	1e-35	-6.54484	down
c242497.graph_c0	9.68e-09	-2.20079	down	2.32806e-06	-2.70359	down	9.72e-23	-5.86022	down
c244093.graph_c0	0.000178186	2.09373	up	2.53565e-07	2.59464	up	0.000911523	2.23406	up
c244494.graph_c0	1.53e-06	-3.22812	down	5.3636e-08	-3.72132	down	3.09e-05	-3.68832	down
c245101.graph_c0	0.000264634	-2.09446	down	1.43315e-07	-3.41184	down	4.84e-09	-5.47794	down
c246875.graph_c1	1.5e-06	-3.27722	down	1.11002e-10	-4.69412	down	4.22e-10	-6.41679	down
c248870.graph_c0	2.72e-06	-3.16127	down	1.00169e-06	-3.56098	down	4.8e-05	-3.16236	down
c249777.graph_c0	5.33e-05	-2.90985	down	7.29884e-06	-3.52794	down	4.07e-06	-5.08963	down
c251482.graph_c0	1.07e-05	-2.61555	down	5.45118e-05	-2.44567	down	2.37e-07	-3.6793	down
c251487.graph_c0	1.32e-11	-2.35323	down	2.28106e-08	-2.06628	down	1.36e-08	-2.80133	down
c253119.graph_c0	1.72e-05	-2.76218	down	2.07713e-07	-3.51904	down	2.23e-07	-4.01095	down
c255522.graph_c0	2.84e-12	3.19142	up	5.3083e-21	3.49541	up	8.56e-08	3.51077	up
c256822.graph_c1	0.000177923	-2.76031	down	2.77413e-11	-4.52928	down	7.48e-13	-4.23988	down
c257629.graph_c0	3.27e-10	-2.31687	down	8.52654e-06	-2.35304	down	1.75e-24	-4.54977	down
c260296.graph_c0	2.3e-05	-2.06097	down	1.67556e-09	-3.05177	down	1.06e-05	-2.91553	down
c261750.graph_c0	2.59e-18	-5.10208	down	1.72721e-10	-3.04504	down	2.36e-14	-5.09616	down
c262016.graph_c0	1.26e-20	2.65122	up	3.84246e-17	3.0663	up	9.49e-31	4.50388	up
c263739.graph_c0	3.97e-05	-2.22612	down	0.000354008	-2.14484	down	6.32e-06	-2.4571	down
c264185.graph_c0	4.73e-09	-2.12846	down	5.70676e-16	-2.69654	down	0.000172451	-2.44311	down
c264195.graph_c0	3.78e-07	-3.44189	down	4.01902e-07	-3.6309	down	1.74e-05	-3.50564	down
c264272.graph_c0	8.42e-11	-2.9101	down	2.46434e-12	-3.26793	down	6.39e-05	-2.57272	down
c264337.graph_c0	2.15e-08	2.83953	up	8.69825e-31	4.77934	up	2.56e-22	6.19171	up
c264379.graph_c1	0.000256123	2.16591	up	0.000505127	2.21188	up	4.22e-07	3.25705	up
c264879.graph_c0	4.88e-10	2.78344	up	1.2429e-14	3.19388	up	5.07e-10	3.11836	up
c264926.graph_c0	1.41e-12	3.70371	up	3.61261e-11	3.8706	up	2.39e-05	3.62807	up
c265058.graph_c1	0.000155214	-2.30464	down	9.53211e-11	-4.412	down	3.42e-10	-5.73653	down
c266303.graph_c0	2.68e-15	2.58081	up	6.7231e-09	2.16892	up	1.97e-15	3.52961	up
c267035.graph_c0	2.06e-10	-2.76041	down	2.36362e-10	-2.85422	down	2.84e-05	-3.14591	down
c268015.graph_c0	3.73e-21	-3.04168	down	4.26009e-11	-2.12355	down	0.000790031	-2.1202	down
c268083.graph_c0	3.36e-06	-2.13643	down	4.38174e-18	-3.69936	down	1.2e-17	-5.15872	down
c268332.graph_c0	1.53e-11	-3.00464	down	3.96337e-11	-2.8806	down	1.72e-08	-2.82764	down
c269194.graph_c0	0.000386933	-2.10768	down	7.3057e-06	-2.54881	down	0.000315786	-2.37709	down
c269257.graph_c0	2.21e-09	3.49435	up	1.34007e-12	3.0224	up	8e-07	2.65092	up
c269574.graph_c0	0.000634632	-2.09274	down	0.000156873	-2.48548	down	0.00015533	-2.66017	down
c269697.graph_c1	0.0003947	-2.2292	down	3.95946e-07	-3.09368	down	3.29e-08	-4.16593	down
c269983.graph_c0	5.29e-06	-2.37598	down	7.74219e-33	-5.19968	down	5.88e-16	-5.9189	down
c270127.graph_c0	0.00011222	2.07162	up	8.8546e-10	2.73745	up	1.26e-09	3.82538	up
c270677.graph_c0	7.43e-05	-2.1068	down	9.85943e-05	-2.29205	down	9.06e-05	-3.14897	down
c271673.graph_c0	5.65e-08	-2.69637	down	1.29322e-08	-3.40765	down	0.000749448	-2.08989	down
c272477.graph_c0	2.98e-14	2.78239	up	8.89318e-14	2.98293	up	7.47e-14	2.8774	up
c272578.graph_c0	1.01e-17	-3.7288	down	6.24032e-18	-4.073	down	1.51e-08	-4.40323	down
c272760.graph_c0	2.9e-08	-2.88537	down	2.42035e-59	-5.7132	down	1.71e-74	-9.21203	down
c272909.graph_c0	9.1e-09	-3.6578	down	7.14586e-05	-3.25139	down	2.26e-10	-5.65963	down
c272936.graph_c1	1.89e-07	-2.38197	down	8.33151e-10	-3.31035	down	1.84e-07	-3.63642	down
c274126.graph_c0	2.7e-08	-2.07722	down	7.58536e-10	-2.35265	down	3.71e-13	-2.92024	down
c275070.graph_c0	2.27e-07	-2.37545	down	3.84049e-18	-4.26311	down	1.16e-09	-4.72708	down
c275623.graph_c0	3.02e-12	2.61666	up	7.94684e-28	3.83048	up	6.46e-21	4.1166	up
c275760.graph_c2	9.13e-10	-3.91392	down	3.17388e-08	-3.63774	down	1.47e-09	-6.10247	down
c275921.graph_c0	0.000392364	-2.43473	down	2.0229e-06	-3.24371	down	0.000420958	-3.25431	down
c276553.graph_c1	2.48e-24	-4.20243	down	2.01657e-20	-3.64296	down	1.92e-10	-3.55399	down
c277501.graph_c0	7.43e-06	2.20151	up	9.46131e-10	2.67527	up	1.55e-10	3.64539	up
c278066.graph_c0	6.57e-30	4.79602	up	7.37354e-06	3.36879	up	3.64e-06	3.68387	up
c278724.graph_c0	0.000119395	-2.09977	down	8.81045e-08	-2.79374	down	3.77e-10	-4.53879	down
c278841.graph_c0	0.000376161	-2.41439	down	2.19535e-18	-4.82939	down	4.03e-17	-7.16087	down
c279007.graph_c0	1.3e-09	-2.57357	down	3.36914e-07	-2.45442	down	4.87e-18	-4.60551	down
c279012.graph_c0	7.07e-06	2.24645	up	9.65215e-06	2.04924	up	1.06e-05	2.32497	up
c279125.graph_c1	2.53e-15	-3.63241	down	5.22836e-16	-3.96208	down	0.000254735	-2.45686	down
c279245.graph_c0	2.23e-05	-2.5159	down	0.000105406	-2.66736	down	8.16e-10	-5.01654	down
c279576.graph_c1	3.34e-11	2.1776	up	7.07546e-23	2.99546	up	9.46e-33	4.92193	up
c280187.graph_c0	1.73e-14	-2.7225	down	3.73646e-21	-3.44056	down	6.2e-06	-3.64578	down
c280969.graph_c0	1.02e-13	-2.71341	down	1.26747e-14	-2.91927	down	4.35e-20	-4.61146	down
c281705.graph_c0	2.68e-06	-3.25543	down	1.27912e-07	-3.99206	down	9.31e-06	-4.26625	down
c281740.graph_c0	4.36e-06	2.27562	up	6.22714e-09	2.65752	up	5.71e-08	3.00424	up
c281747.graph_c1	2.83e-10	2.14661	up	9.12723e-23	3.08634	up	1.14e-24	4.34419	up
c282846.graph_c0	6.11e-12	-2.14513	down	5.06574e-13	-2.12489	down	4.87e-08	-2.04571	down
c283019.graph_c0	2.28e-16	-2.37151	down	1.85024e-18	-3.00189	down	1.62e-05	-3.38896	down
c283180.graph_c0	0.000180248	2.30814	up	2.41715e-08	2.84715	up	2.71e-08	3.23538	up
c283302.graph_c0	6.94e-06	-2.58959	down	2.33759e-07	-2.85646	down	5.49e-33	-7.20415	down
c283646.graph_c0	8.57e-12	-2.23381	down	6.94535e-11	-2.37436	down	4.73e-10	-3.05776	down
c283650.graph_c0	3.75e-06	2.25201	up	5.49406e-08	2.44852	up	4.17e-09	3.18672	up
c284281.graph_c2	0.000819027	-2.43464	down	0.000264676	-2.79158	down	6.78e-05	-2.90741	down
c284539.graph_c0	3.75e-14	-2.47844	down	9.25429e-11	-2.60691	down	2.45e-23	-5.88451	down
c284681.graph_c0	1.06e-11	-2.06968	down	1.15933e-09	-2.78326	down	3.4e-30	-5.85895	down
c284736.graph_c0	1.13e-07	2.76408	up	1.87341e-10	3.14349	up	6.4e-10	3.71699	up
c284861.graph_c0	8.13e-05	-2.33958	down	2.62461e-08	-3.25505	down	8.15e-05	-2.6703	down
c285643.graph_c0	8.61e-14	-2.36509	down	3.48155e-09	-2.35143	down	2.69e-12	-4.01518	down
c285801.graph_c0	7.11e-14	2.21327	up	6.49373e-22	2.7258	up	3.7e-19	3.46819	up
c285935.graph_c0	9.02e-10	2.80882	up	1.32863e-09	2.85351	up	2.18e-17	3.89082	up
c286010.graph_c0	1.33e-07	-2.86851	down	2.02597e-26	-5.07829	down	1.99e-23	-7.19032	down
c286108.graph_c1	5.32e-52	2.38915	up	5.25422e-17	2.00063	up	2.19e-15	2.45315	up
c286264.graph_c0	2.34e-14	-3.28435	down	1.36463e-24	-3.15262	down	1.29e-28	-4.98222	down
c286934.graph_c0	1.59e-14	2.0092	up	4.76459e-27	2.73359	up	6.15e-27	4.12057	up
c287055.graph_c0	6.57e-30	-4.51009	down	9.20833e-45	-5.61157	down	1.54e-19	-4.71475	down
c287299.graph_c1	6.32e-10	-3.01887	down	6.59596e-21	-3.08103	down	2.84e-10	-2.43046	down
c287387.graph_c0	6.4e-47	-6.29238	down	4.77361e-43	-5.86188	down	2.73e-10	-4.95155	down
c287443.graph_c0	3.12e-21	2.22173	up	1.01487e-16	2.19485	up	1.09e-28	3.41282	up
c287543.graph_c0	2.7e-08	3.12729	up	1.26687e-14	5.26398	up	8.65e-90	10.494	up
c287784.graph_c3	2e-05	-2.06221	down	1.04309e-25	-3.28351	down	4.69e-19	-3.66697	down
c288285.graph_c0	1.02e-11	-2.43224	down	2.25633e-19	-2.50336	down	2.81e-10	-2.19161	down
c288492.graph_c0	1.01e-07	-2.09377	down	1.26096e-12	-2.53024	down	4.04e-18	-4.18637	down
c288697.graph_c0	1.4e-10	2.03698	up	6.33876e-17	2.43889	up	1.26e-12	2.69415	up
c288704.graph_c3	5.77e-09	-2.48974	down	1.46519e-08	-2.18754	down	2.24e-18	-4.08435	down
c288897.graph_c0	9.72e-11	-2.22328	down	5.39459e-14	-2.63801	down	5.49e-08	-2.42844	down
c288905.graph_c0	3.74e-11	-2.06008	down	7.40768e-12	-2.70872	down	2.41e-15	-4.07464	down
c288905.graph_c1	1.35e-11	-2.37513	down	1.93013e-10	-2.522	down	3.39e-22	-4.22574	down
c289537.graph_c0	1.38e-07	2.17675	up	3.99351e-09	2.39476	up	0.000708913	2.04263	up
c289546.graph_c0	0.000125249	-2.39729	down	3.01486e-10	-3.61331	down	1.52e-07	-2.96907	down
c289764.graph_c2	0.000163291	-2.43409	down	2.5516e-08	-3.50273	down	1.32e-09	-5.58295	down
c289896.graph_c0	2.88e-28	-2.04741	down	3.82635e-21	-2.80353	down	2.01e-09	-3.01085	down
c290518.graph_c0	5.72e-09	2.68517	up	8.15923e-14	3.2361	up	1.67e-10	3.15819	up
c290806.graph_c0	2.88e-09	2.09277	up	3.01205e-12	2.38163	up	5.61e-26	3.64942	up
c290973.graph_c2	2.03e-06	-2.07316	down	1.67018e-07	-2.41094	down	1.51e-11	-3.56951	down
c291129.graph_c1	3.85e-13	-2.13571	down	8.76905e-10	-2.03431	down	6.5e-19	-3.22134	down
c291213.graph_c0	5.47e-05	2.16582	up	8.07955e-07	2.45428	up	4.78e-12	3.52398	up
c291401.graph_c1	1.95e-19	-2.6655	down	1.49199e-05	-2.07016	down	6.52e-52	-8.57472	down
c291604.graph_c0	9.11e-69	-6.2428	down	7.58068e-51	-5.13013	down	2.72e-09	-4.09878	down
c292546.graph_c1	2.91e-11	-2.44083	down	3.7648e-18	-2.49453	down	2.06e-06	-2.40893	down
c292674.graph_c2	5.69e-09	-2.39702	down	2.41903e-09	-2.453	down	4.13e-13	-4.20881	down
c292878.graph_c0	1.52e-05	2.18762	up	9.08799e-06	2.43882	up	1.04e-07	3.46044	up
c292933.graph_c1	3.36e-32	-2.93817	down	5.67666e-40	-3.66463	down	2.51e-55	-5.20013	down
c292986.graph_c0	8.43e-13	-2.01233	down	4.26355e-13	-3.11675	down	3.17e-37	-5.7403	down
c293226.graph_c0	2.32e-05	2.0279	up	7.40393e-05	2.03314	up	9.65e-14	3.78153	up
c293696.graph_c0	4.82e-12	-2.71993	down	6.56629e-28	-4.71115	down	8.52e-25	-5.96271	down
c294113.graph_c0	1.26e-08	-2.1903	down	2.58143e-13	-2.64691	down	0.000337736	-2.01677	down
c294845.graph_c0	3.69e-10	-2.99575	down	9.2049e-13	-3.0992	down	1.58e-24	-4.36221	down
c294923.graph_c0	0.000301423	2.28024	up	2.35095e-05	2.63288	up	5.13e-12	4.03352	up
c295095.graph_c0	0.000260978	2.41158	up	3.78286e-08	3.34	up	2.46e-14	4.93185	up
c296048.graph_c0	2.83e-06	2.23178	up	2.29458e-14	2.60939	up	5.75e-11	3.34969	up
c296090.graph_c0	3.15e-08	2.8358	up	1.4597e-16	3.98507	up	0.000185072	3.31036	up
c296380.graph_c1	2.99e-09	-2.13797	down	1.14238e-10	-2.28393	down	2.52e-10	-2.75046	down
c296423.graph_c0	1.1e-07	2.60478	up	1.12117e-07	2.81241	up	4.91e-08	3.46132	up
c297503.graph_c1	0.000487709	2.48365	up	0.000788208	2.54536	up	0.000664328	3.32088	up
c297842.graph_c2	4.61e-06	-2.07482	down	3.85135e-16	-2.84617	down	1.02e-27	-6.1962	down
c298233.graph_c0	3.45e-06	-2.92672	down	4.57253e-07	-3.48302	down	7.02e-08	-4.81834	down
c298530.graph_c2	3.14e-08	3.09809	up	8.60448e-16	3.85204	up	1.3e-16	4.42969	up
c298709.graph_c0	4.58e-08	-2.23324	down	1.5077e-09	-2.72552	down	4.84e-17	-5.10427	down
c298825.graph_c0	1.45e-20	4.17161	up	3.74656e-51	6.05983	up	1.76e-50	7.67261	up
c299026.graph_c0	2.76e-05	2.06788	up	3.13576e-07	2.20612	up	0.000211843	2.49547	up
c299130.graph_c0	0.000126083	2.00978	up	5.11864e-06	2.38454	up	1.42e-14	3.83184	up
c299238.graph_c1	2.83e-11	2.07555	up	3.56393e-10	2.15292	up	1.23e-17	3.17709	up
c299485.graph_c0	4.97e-42	-3.66818	down	6.34905e-28	-3.34057	down	0.000502399	-2.34397	down
c300633.graph_c0	3.92e-08	2.8809	up	2.51715e-17	3.37503	up	4.55e-07	2.5371	up
c300815.graph_c0	4.27e-25	-3.26754	down	5.89653e-29	-3.56647	down	7.47e-29	-4.2627	down
c301172.graph_c1	8.31e-26	-2.00412	down	1.35099e-15	-2.57326	down	4.57e-33	-4.49473	down
c301276.graph_c1	1.9e-07	-2.33024	down	4.98101e-13	-3.38206	down	5.71e-09	-3.61223	down
c301440.graph_c1	2e-38	2.36471	up	3.80046e-19	2.06682	up	8.15e-18	2.55639	up
c301486.graph_c0	8.69e-07	2.45926	up	2.80077e-06	2.08369	up	6.89e-06	2.28436	up
c302401.graph_c0	1.46e-06	-2.50309	down	4.77973e-12	-2.80509	down	1.66e-05	-2.62713	down
c302771.graph_c1	3.09e-07	2.55074	up	2.64023e-11	2.67388	up	8.23e-23	5.1606	up
c302933.graph_c0	7.11e-06	2.48414	up	3.21209e-08	2.91089	up	1.71e-11	3.85232	up
c303124.graph_c0	0.000197213	2.0731	up	2.13915e-09	2.67686	up	2.3e-05	2.77793	up
c303243.graph_c0	1.92e-14	3.03156	up	2.51577e-23	4.76318	up	1.74e-25	4.94549	up
c303952.graph_c0	1.47e-06	-2.61556	down	0.000473478	-2.06968	down	5.75e-05	-2.34645	down
c305765.graph_c0	0.000134478	-2.71167	down	2.03026e-07	-3.921	down	2.09e-06	-4.4933	down

## Sheet: Table S4
Table S4 GO analysis of DEGs
LH/CK				MH/CK				SH/CK
GO_classify1	GO_classify2	All Unigene	DEG Unigene	GO_classify1	GO_classify2	All Unigene	DEG Unigene	#GO_classify1	GO_classify2	All Unigene	DEG Unigene
Total_gene		29317	184	Total_gene		29317	527	Total_gene		29317	1445
cellular component	extracellular region	485	4	cellular component	extracellular region	485	25	cellular component	extracellular region	485	35
cellular component	cell	17393	95	cellular component	cell	17393	284	cellular component	cell	17393	801
cellular component	membrane	10727	63	cellular component	nucleoid	57	1	cellular component	nucleoid	57	6
cellular component	cell junction	260	3	cellular component	membrane	10727	221	cellular component	membrane	10727	557
cellular component	membrane-enclosed lumen	1550	6	cellular component	cell junction	260	14	cellular component	virion	120	4
cellular component	macromolecular complex	4837	8	cellular component	membrane-enclosed lumen	1550	9	cellular component	cell junction	260	22
cellular component	organelle	13373	77	cellular component	macromolecular complex	4837	19	cellular component	membrane-enclosed lumen	1550	54
cellular component	organelle part	5623	19	cellular component	organelle	13373	208	cellular component	macromolecular complex	4837	94
cellular component	membrane part	8316	46	cellular component	extracellular region part	65	2	cellular component	organelle	13373	622
cellular component	cell part	17325	95	cellular component	organelle part	5623	54	cellular component	extracellular region part	65	3
cellular component	symplast	259	3	cellular component	membrane part	8316	168	cellular component	organelle part	5623	178
molecular function	transcription factor activity, protein binding	179	4	cellular component	cell part	17325	283	cellular component	virion part	120	4
molecular function	nucleic acid binding transcription factor activity	661	5	cellular component	symplast	259	14	cellular component	membrane part	8316	442
molecular function	catalytic activity	14107	98	cellular component	supramolecular complex	178	4	cellular component	cell part	17325	799
molecular function	structural molecule activity	1438	1	molecular function	transcription factor activity, protein binding	179	5	cellular component	symplast	259	22
molecular function	transporter activity	1962	11	molecular function	nucleic acid binding transcription factor activity	661	10	cellular component	supramolecular complex	178	4
molecular function	binding	14225	85	molecular function	catalytic activity	14107	315	molecular function	transcription factor activity, protein binding	179	9
molecular function	electron carrier activity	248	1	molecular function	signal transducer activity	258	1	molecular function	nucleic acid binding transcription factor activity	661	41
molecular function	nutrient reservoir activity	29	1	molecular function	structural molecule activity	1438	5	molecular function	catalytic activity	14107	788
molecular function	molecular transducer activity	104	2	molecular function	transporter activity	1962	37	molecular function	signal transducer activity	258	12
molecular function	molecular function regulator	505	2	molecular function	binding	14225	270	molecular function	structural molecule activity	1438	20
biological process	reproduction	619	2	molecular function	electron carrier activity	248	7	molecular function	transporter activity	1962	115
biological process	cell killing	8	1	molecular function	antioxidant activity	258	5	molecular function	binding	14225	747
biological process	immune system process	63	1	molecular function	nutrient reservoir activity	29	3	molecular function	electron carrier activity	248	10
biological process	metabolic process	15402	84	molecular function	molecular transducer activity	104	2	molecular function	antioxidant activity	258	11
biological process	cellular process	15162	75	molecular function	molecular function regulator	505	5	molecular function	metallochaperone activity	13	1
biological process	reproductive process	594	2	biological process	reproduction	619	10	molecular function	nutrient reservoir activity	29	2
biological process	signaling	1152	8	biological process	cell killing	8	1	molecular function	molecular transducer activity	104	5
biological process	multicellular organismal process	644	9	biological process	immune system process	63	1	molecular function	molecular function regulator	505	16
biological process	developmental process	785	9	biological process	metabolic process	15402	286	biological process	reproduction	619	24
biological process	single-organism process	9952	62	biological process	cellular process	15162	256	biological process	cell killing	8	1
biological process	rhythmic process	11	1	biological process	reproductive process	594	10	biological process	metabolic process	15402	752
biological process	response to stimulus	3409	31	biological process	signaling	1152	14	biological process	cellular process	15162	689
biological process	localization	4159	16	biological process	multicellular organismal process	644	25	biological process	reproductive process	594	23
biological process	multi-organism process	477	6	biological process	developmental process	785	23	biological process	signaling	1152	40
biological process	biological regulation	5219	33	biological process	growth	136	3	biological process	multicellular organismal process	644	49
biological process	cellular component organization or biogenesis	3640	8	biological process	single-organism process	9952	189	biological process	developmental process	785	48
				biological process	rhythmic process	11	1	biological process	growth	136	6
				biological process	response to stimulus	3409	72	biological process	locomotion	11	1
				biological process	localization	4159	52	biological process	single-organism process	9952	469
				biological process	multi-organism process	477	15	biological process	rhythmic process	11	1
				biological process	biological regulation	5219	69	biological process	response to stimulus	3409	164
				biological process	cellular component organization or biogenesis	3640	33	biological process	localization	4159	156
				biological process	detoxification	295	6	biological process	multi-organism process	477	16
								biological process	biological regulation	5219	208
								biological process	cellular component organization or biogenesis	3640	125
								biological process	detoxification	295	13

## Sheet: Table S5
Table S5 Significant pathway enrichment analysis of DEGs
	LH/CK				MH/CK				SH/CK
ID	Pathways	P value	DEGs number	ID	Pathways	P value	DEGs number	ID	Pathways	P value	DEGs number
ko00591	Linoleic acid metabolism	0.000168103	3	ko00941	Flavonoid biosynthesis	0.000135443	5	ko00941	Flavonoid biosynthesis	1.66186e-06	11
ko00592	alpha-Linolenic acid metabolism	0.000367445	4	ko00940	Phenylpropanoid biosynthesis	0.000930964	8	ko00940	Phenylpropanoid biosynthesis	2.01358e-05	21
ko00941	Flavonoid biosynthesis	0.0166935	2	ko00360	Phenylalanine metabolism	0.00105576	5	ko00196	Photosynthesis - antenna proteins	0.000280039	6
ko04712	Circadian rhythm - plant	0.0207619	2	ko00944	Flavone and flavonol biosynthesis	0.0015158	2	ko00360	Phenylalanine metabolism	0.000574461	10
ko00944	Flavone and flavonol biosynthesis	0.0240838	1	ko00591	Linoleic acid metabolism	0.00254754	3	ko00909	Sesquiterpenoid and triterpenoid biosynthesis	0.000582316	5
ko00460	Cyanoamino acid metabolism	0.0283548	2	ko00130	Ubiquinone and other terpenoid-quinone biosynthesis	0.00537241	4	ko00904	Diterpenoid biosynthesis	0.000957027	5
ko00360	Phenylalanine metabolism	0.0377892	2	ko00592	alpha-Linolenic acid metabolism	0.0111186	4	ko00195	Photosynthesis	0.00103968	8
ko00380	Tryptophan metabolism	0.0405449	2	ko00561	Glycerolipid metabolism	0.0127356	5	ko00400	Phenylalanine, tyrosine and tryptophan biosynthesis	0.00114561	9
ko03020	RNA polymerase	0.0512686	2	ko00270	Cysteine and methionine metabolism	0.0155058	6	ko00460	Cyanoamino acid metabolism	0.00309945	8
ko04075	Plant hormone signal transduction	0.0589879	3	ko00909	Sesquiterpenoid and triterpenoid biosynthesis	0.0158475	2	ko00730	Thiamine metabolism	0.00878027	4
ko00909	Sesquiterpenoid and triterpenoid biosynthesis	0.0743438	1	ko00780	Biotin metabolism	0.0158475	2	ko01230	Biosynthesis of amino acids	0.00964939	29
ko00072	Synthesis and degradation of ketone bodies	0.0855793	1	ko00904	Diterpenoid biosynthesis	0.0192059	2	ko00062	Fatty acid elongation	0.00969278	7
ko00280	Valine, leucine and isoleucine degradation	0.106079	2	ko00261	Monobactam biosynthesis	0.0247468	2	ko00130	Ubiquinone and other terpenoid-quinone biosynthesis	0.0155851	7
ko00650	Butanoate metabolism	0.20399	1	ko00330	Arginine and proline metabolism	0.0285156	4	ko00051	Fructose and mannose metabolism	0.0195145	9
ko00565	Ether lipid metabolism	0.226445	1	ko00460	Cyanoamino acid metabolism	0.0287929	3	ko03008	Ribosome biogenesis in eukaryotes	0.0249815	15
ko00130	Ubiquinone and other terpenoid-quinone biosynthesis	0.2452	1	ko00300	Lysine biosynthesis	0.0308556	2	ko00073	Cutin, suberine and wax biosynthesis	0.0289066	4
ko00310	Lysine degradation	0.248282	1	ko00073	Cutin, suberine and wax biosynthesis	0.0398168	2	ko00902	Monoterpenoid biosynthesis	0.0347826	2
ko04140	Regulation of autophagy	0.269519	1	ko00100	Steroid biosynthesis	0.0500923	3	ko00945	Stilbenoid, diarylheptanoid and gingerol biosynthesis	0.0354414	4
ko00240	Pyrimidine metabolism	0.275279	2	ko00520	Amino sugar and nucleotide sugar metabolism	0.054249	6	ko00500	Starch and sucrose metabolism	0.037796	18
ko00640	Propanoate metabolism	0.275478	1	ko00564	Glycerophospholipid metabolism	0.0551249	5	ko00010	Glycolysis / Gluconeogenesis	0.0532181	15

## Sheet: Table S6
Table S6 Analysis of DEGs associated with the biosynthesis of secondary metabolites
KEGG pathway	KEGG pathway ID	Gene ID	Gene name	LH/CK	MH/CK	SH/CK	Description
Flavonoid biosynthesis	ko00941	c265529.graph_c1	CYP75B1	2.38	2.17		flavonoid 3'-monooxygenase
		c265529.graph_c0	CYP75B2		2.89		flavonoid 4'-monooxygenase
		c275415.graph_c0	ANS		-2.07	-2.55	anthocyanidin synthase
		c283302.graph_c0	DFR	-2.59	-2.86	-7.2	bifunctional dihydroflavonol 4reductase/flavanone 4-reductase
		c287995.graph_c1	CYP73A		-2.1	-2.89	trans-cinnamate 4-monooxygenase
		c287995.graph_c0	CYP73A			-2.34	trans-cinnamate 4-monooxygenase
		c205372.graph_c0	HCT			-3.69	shikimate O-hydroxycinnamoyltransferase
		c288659.graph_c0	HCT			-2.46	shikimate O-hydroxycinnamoyltransferase
		c265531.graph_c0	LAR			-3.39	leucoanthocyanidin reductase
		c279354.graph_c0	FLS			-2.2	flavonol synthase
		c283424.graph_c0	ANR			-2.22	anthocyanidin reductase
		c293630.graph_c0	ANR			-2.48	anthocyanidin reductase
		c284327.graph_c1	E5.5.1.6			-2.28	chalcone isomerase
Phenylpropanoid biosynthesis	ko00940	c280847.graph_c1	4CL		-2.08118	-3.26033	4-coumarate--CoA ligase [EC:6.2.1.12]
		c283646.graph_c0	4CL	-2.23381	-2.37436	-3.05776	4-coumarate--CoA ligase [EC:6.2.1.12]
		c303508.graph_c0	4CL			-3.3668	4-coumarate--CoA ligase [EC:6.2.1.12]
		c298773.graph_c0	bglB		2.89443		beta-glucosidase [EC:3.2.1.21]
		c274054.graph_c0	CAD			-2.27496	cinnamyl-alcohol dehydrogenase [EC:1.1.1.195]
		c292588.graph_c1	CAD			-2.28672	cinnamyl-alcohol dehydrogenase [EC:1.1.1.195]
		c287995.graph_c0	CYP73A			-2.34484	trans-cinnamate 4-monooxygenase [EC:1.14.13.11]
		c287995.graph_c1	CYP73A		-2.10189	-2.89443	trans-cinnamate 4-monooxygenase [EC:1.14.13.11]
		c253316.graph_c0	E1.11.1.7			-4.61924	peroxidase [EC:1.11.1.7]
		c274348.graph_c0	E1.11.1.7		-4.09846	-4.4892	peroxidase [EC:1.11.1.7]
		c278491.graph_c0	E1.11.1.7			-2.08904	peroxidase [EC:1.11.1.7]
		c288440.graph_c1	E1.11.1.7			-2.86417	peroxidase [EC:1.11.1.7]
		c294034.graph_c0	E1.11.1.7			-2.56554	peroxidase [EC:1.11.1.7]
		c269459.graph_c0	E1.11.1.7		2.42871		peroxidase [EC:1.11.1.7]
		c269586.graph_c0	E1.11.1.7		2.94804		peroxidase [EC:1.11.1.7]
		c274673.graph_c1	E1.11.1.7		2.02949		peroxidase [EC:1.11.1.7]
		c205372.graph_c0	HCT			-3.68779	shikimate O-hydroxycinnamoyltransferase [EC:2.3.1.133]
		c288659.graph_c0	HCT			-2.46284	shikimate O-hydroxycinnamoyltransferase [EC:2.3.1.133]
		c282194.graph_c0	E3.2.1.21			3.53795	beta-glucosidase [EC:3.2.1.21]
		c283777.graph_c0	E3.2.1.21			-4.25499	beta-glucosidase [EC:3.2.1.21]
		c294024.graph_c0	E3.2.1.21			-4.46429	beta-glucosidase [EC:3.2.1.21]
		c299905.graph_c0	E3.2.1.21			-2.37355	beta-glucosidase [EC:3.2.1.21]
		c251337.graph_c0	PAL			-2.76661	phenylalanine ammonia-lyase [EC:4.3.1.24]
		c280393.graph_c0	PAL			-2.5802	phenylalanine ammonia-lyase [EC:4.3.1.24]
		c302074.graph_c0	PAL			-2.84311	phenylalanine ammonia-lyase [EC:4.3.1.24]

## Sheet: Table S7
Table S7 Analysis of DEGs associated with carbohydrate metabolism
KEGG pathway	KEGG pathway ID	Gene ID	Gene name	LH/CK	MH/CK	SH/CK	Description
Glycolysis / Gluconeogenesis	ko00010	c261343.graph_c0	FBP, fbp			-2.25671	fructose-1,6-bisphosphatase I [EC:3.1.3.11]
		c270308.graph_c0	gpmI			5.25954	2,3-bisphosphoglycerate-independent phosphoglycerate mutase [EC:5.4.2.12]
		c272099.graph_c0	E5.1.3.15			-2.77814	glucose-6-phosphate 1-epimerase [EC:5.1.3.15]
		c281446.graph_c0	ENO, eno		-3.27104	-2.60492	enolase [EC:4.2.1.11]
		c284593.graph_c0	ALDO			2.04655	fructose-bisphosphate aldolase, class I [EC:4.1.2.13]
		c286055.graph_c1	GALM			-2.16597	aldose 1-epimerase [EC:5.1.3.3]
		c287508.graph_c1	E1.1.1.1, adh			-2.69332	alcohol dehydrogenase [EC:1.1.1.1]
		c288051.graph_c0	TPI, tpiA			2.25232	triosephosphate isomerase (TIM) [EC:5.3.1.1]
		c289388.graph_c1	gpmI			3.15721	2,3-bisphosphoglycerate-independent phosphoglycerate mutase [EC:5.4.2.12]
		c290813.graph_c0	pfkA, PFK			2.82773	6-phosphofructokinase 1 [EC:2.7.1.11]
		c293589.graph_c0	ALDH		-2.46984	-3.46414	aldehyde dehydrogenase (NAD+) [EC:1.2.1.3]
		c296752.graph_c0	E1.1.1.1, adh			-2.15464	alcohol dehydrogenase [EC:1.1.1.1]
		c298261.graph_c0	pfp, PFP			-3.17011	diphosphate-dependent phosphofructokinase [EC:2.7.1.90]
		c298587.graph_c0	ALDH			-2.7939	aldehyde dehydrogenase (NAD+) [EC:1.2.1.3]
		c301352.graph_c0	FBP, fbp			-3.07555	fructose-1,6-bisphosphatase I [EC:3.1.3.11]
Citrate cycle (TCA cycle)	ko00020	c291448.graph_c0	SDHB, SDH2		-2.17436	-2.37002	succinate dehydrogenase (ubiquinone) iron-sulfur subunit [EC:1.3.5.1]
		c287838.graph_c0	ACO, acnA			2.10153	aconitate hydratase [EC:4.2.1.3]

## Sheet: Table S8
Table S8 Analysis of DEGs associated with the antioxidant system
Gene ID	Gene name	LH/CK	MH/CK	SH/CK	Description
c253316.graph_c0	E1.11.1.7			-4.61924	peroxidase
c274348.graph_c0	E1.11.1.7		-4.09846	-4.4892	peroxidase
c278491.graph_c0	E1.11.1.7			-2.08904	peroxidase
c288440.graph_c1	E1.11.1.7			-2.86417	peroxidase
c294034.graph_c0	E1.11.1.7			-2.56554	peroxidase
c269459.graph_c0	E1.11.1.7		2.42871		peroxidase
c269586.graph_c0	E1.11.1.7		2.94804		peroxidase
c274673.graph_c1	E1.11.1.7		2.02949		peroxidase
c232471.graph_c0	CAT			-2.2354	catalase
c254278.graph_c0	CAT			-3.6646	catalase

## Sheet: Table S9
Table S9 Differentially accumulated metabolites in LH/CK
Index	Q1 (Da)	Molecular Weight (Da)	Formula	Ionization model	Compounds	Class I	Class II	CAS	Level	CK1	CK2	CK3	LH1	LH2	LH3	MH1	MH2	MH3	SH1	SH2	SH3	mix01	mix02	mix03
Hmjn005621	471.35	472.355	C30H48O4	[M-H]-	Corosolic acid	Terpenoids	Terpene	4547-24-4	B	11882	10715	10830	9	3659.8	9	9	9	9	9	9	9	3209.8	4362.2	3306.5
Hmpn003232	373.17	374.173	C21H26O6	[M-H]-	5-Hydroxy-1,7-bis(4-hydroxy-3-methoxyphenyl)heptan-3-one	Others	Others	-	B	638130	349420	595930	195710	235810	87597	151020	322850	175720	250310	415780	195970	286300	297870	287230
Huasheng_mad2394	501.11	502.091	C24H22O12	[M-H]-	Sinapoyl-p-coumaroyltartaric acid	Phenolic acids	Phenolic acids	-	B	164780	119150	170020	75146	56446	19007	32806	98738	50200	53430	134890	59738	68928	71933	77761
Huasheng_mad2400	471.1	472.082	C23H20O11	[M-H]-	p-Coumaroylferuloyltartaric acid	Phenolic acids	Phenolic acids	-	B	31152	18350	21136	7158.4	11420	4756.9	8664.1	17477	11585	21585	30020	25353	18078	19622	14996
Lmgn001670	137.03	138.032	C7H6O3	[M-H]-	Salicylic acid	Phenolic acids	Phenolic acids	69-72-7	B	5946100	4407200	6362300	2744400	2620600	2030300	2395600	3557900	3074200	2787500	3926900	2748600	3306900	3352700	3422700
Lmgn002843	285.05	286.048	C15H10O6	[M-H]-	2'-Hydroxyisoflavone	Flavonoids	Isoflavones	-	B	16963	8415.4	15849	4776.2	7697.2	3284.3	5240	19084	5614.5	11647	12814	9	13033	10884	10861
Lmhn003373	253.04	254.043	C11H10O7	[M-H]-	p-Hydroxybenzoylmalic acid	Phenolic acids	Phenolic acids	-	B	734140	636980	612370	184070	172690	154400	121430	156050	164610	201120	340880	200870	337920	281220	309960
Lmln001951	595.13	596.138	C26H28O16	[M-H]-	Quercetin-3-arabinoylglucoside	Flavonoids	Flavonols	-	B	138520	119680	168540	67911	86737	37783	58300	85081	53674	47711	45301	102640	84463	93604	76791
Lmlp002205	197.12	196.109	C11H16O3	[M+H]+	Isololiolide	Others	Others	38274-00-9	A	11418	14069	5798.9	14980	16943	34611	18389	19485	19727	17486	13021	18268	18452	18094	17812
Zmhn002647	833.23	834.238	C42H42O18	[M-H]-	Emodin(10–10′)emodin double monosaccharide glucosides	Quinones	Anthraquinone	-	B	17064	16508	7881.6	31441	33390	24802	28038	31797	32929	42895	50811	33640	34035	25041	32604
Zmhn003074	445.11	446.121	C22H22O10	[M-H]-	Physcion-8-O-glucoside	Quinones	Anthraquinone	-	B	68884	25496	47205	9794.5	13253	5670.5	9212.8	10811	11128	10230	12639	4825.2	18511	17512	21928
mws0120	258.11	257.103	C8H20NO6P	[M+H]+	Choline alfoscerate	Lipids	PC	28319-77-9	A	54944	18889	29975	810220	622370	361160	2251300	3245100	1384600	1440800	1976900	2023200	1072700	1380100	1264700
mws0154	173.05	174.044	C7H10O5	[M-H]-	Shikimic acid	Organic acids	Organic acids	138-59-0	B	976990	933220	1650500	400940	484830	350470	223840	292430	228260	83797	86956	148850	403220	412350	447730
mws0178	353.1	354.079	C16H18O9	[M-H]-	Chlorogenic acid	Phenolic acids	Phenolic acids	327-97-9	A	23897000	9289700	24612000	13106000	2349700	3659200	1202800	44521000	13920000	9967300	49475000	10409000	19162000	20410000	19611000
mws0193	190.1	189.099	C7H15N3O3	[M+H]+	L-Homocitrulline	Amino acids and derivatives	Amino acids and derivatives	1190-49-4	B	49586	48528	42799	109810	96783	91278	103580	125610	111220	462280	664050	634470	217540	265300	272220
mws0367	277.1	278.205	C18H30O2	[M-H]-	α-Linolenic Acid	Lipids	Free fatty acids	463-40-1	A	8448.5	5100.4	8530.1	4257.9	9	6043.3	4307.8	2778	4238.5	4405.1	3351.7	5448.8	5703.9	6384	6739.6
mws0430	440.13	441.121	C19H19N7O6	[M-H]-	Folic acid	Others	Vitamin	59-30-3	B	43708	31649	36677	14940	15341	10935	15786	26089	20980	29288	32899	21837	28416	24034	26375
mws0748	353.1	354.079	C16H18O9	[M-H]-	1-Caffeoylquinic acid	Phenolic acids	Phenolic acids	1241-87-8	A	2697300	1149400	4161200	759830	299070	152290	129720	3439100	632610	647810	5141100	591150	1605300	1609300	1636600
mws0906	341	342.113	C16H22O8	[M-H]-	Coniferin	Phenolic acids	Phenolic acids	531-29-3	B	18794000	7916400	16708000	3264600	3379400	1203900	2141500	3939000	2239200	2197300	3105800	1201200	5534200	5472300	5233700
mws0972	131.08	132.07	C6H12O3	[M-H]-	5-Hydroxyhexanoic acid	Organic acids	Organic acids	185956-02-9	B	67383	137350	72808	25735	42848	67928	30677	46751	25714	14697	8709	9	38935	50111	43707
mws1013	177	178.021	C9H6O4	[M-H]-	Esculetin	Lignans and Coumarins	Coumarins	305-01-1	A	12134000	7471400	11045000	3720800	4616400	2530900	3273400	7984000	4404400	4529900	7454200	3763400	6381100	6541200	6138900
mws1015	339.1	340.065	C15H16O9	[M-H]-	Esculin(6,7-DihydroxyCoumarin-6-glucoside)	Lignans and Coumarins	Coumarins	531-75-9	B	896840	336470	670540	189920	227500	123390	151360	540710	368280	360260	858790	294340	393160	426460	429070
mws1397	441.3	442.073	C22H18O10	[M-H]-	(-)-Epicatechin gallate	Flavonoids	Flavanols	1257-08-5	A	3271.7	5175	3785.1	9	9	9	9	9	3279	24001	8315.8	9	10598	12392	10355
mws1562	361.12	362.102	C15H22O10	[M-H]-	Catalpol	Others	Others	2415-24-9	B	183460	121750	156500	84699	56031	32604	71939	123960	75315	72020	98030	48330	103890	89182	77020
mws1584	515.12	516.105	C25H24O12	[M-H]-	Cynarin	Phenolic acids	Phenolic acids	30964-13-7	B	347160	326490	413390	132620	68046	47865	94783	219560	118560	218320	320600	158390	208740	248180	246010
mws2108	353.1	354.079	C16H18O9	[M-H]-	Cryptochlorogenic acid	Phenolic acids	Phenolic acids	905-99-7	B	2716100	1114500	2539300	528690	347790	129330	157810	2112100	527020	547590	3823900	448640	1107300	1088000	1237000
mws2125	166.97	205.931	C3H4KO6P	[M-K]-	Phosphoenolpyruvic acid	Organic acids	Organic acids	4265-07-0	B	52293	61914	78735	403750	230220	249320	265190	432780	226110	53978	49882	86885	249120	256790	167090
mws2184	207.07	208.064	C11H12O4	[M-H]-	Ethyl caffeate	Organic acids	Organic acids	102-37-4	B	374690	35467	148450	9526.2	7491.9	9	4496.9	42910	7007.7	6146.3	24363	3396.6	63412	62057	54088
mws2212	179.04	180.035	C9H8O4	[M-H]-	Caffeic acid	Phenolic acids	Phenolic acids	331-39-5	A	61133000	47345000	58902000	31285000	32298000	18557000	27440000	49069000	29752000	32967000	47950000	28549000	42253000	40913000	42068000
mws2213	147.05	148.046	C9H8O2	[M-H]-	Cinnamic acid	Phenolic acids	Phenolic acids	140-10-3	B	21047	17417	19508	6120.6	6454.7	5393.2	3271.4	5230.5	5463.2	9	3562.7	9	7021.9	6616.1	9055.7
mws2221	441.08	442.073	C22H18O10	[M-H]-	Catechin gallate	Flavonoids	Flavanols	130405-40-2	A	9	4516.3	7400.1	9	9	9	9	9	2861.4	33923	9062.1	9	9313.2	11941	12905
mws2368	137.07	138.061	C8H10O2	[M-H]-	Tyrosol	Phenolic acids	Phenolic acids	501-94-0	B	885300	740550	986090	370230	411740	312850	362400	571740	448980	406250	553650	380110	566660	517170	526340
mws5035	279.17	278.147	C15H22N2O3	[M+H]+	Leucylphenylalanine	Amino acids and derivatives	Amino acids and derivatives	56217-82-4	B	524780	378680	458620	174020	208190	201270	205870	168480	214630	113950	105690	135100	266070	290160	266050
mws5045	215.17	216.156	C12H24O3	[M-H]-	12-Hydroxydodecanoic acid	Lipids	Free fatty acids	505-95-3	B	20939	10284	8467.2	5764.7	5316.8	5419	4717.8	3973.1	6867	2927.9	3052.6	3005.6	7284.2	8917.9	7595.4
pma3724	369.1	368.111	C17H20O9	[M+H]+	1-O-Feruloyl quinic acid	Phenolic acids	Phenolic acids	-	B	7723400	6672300	8241400	4353100	2439500	2494600	1996600	6193000	3896100	12352000	13852000	7538000	6927000	6606400	6000500
pma6460	337	338.1	C16H18O8	[M-H]-	5-O-p-Coumaroylquinic acid	Phenolic acids	Phenolic acids	32451-86-8	B	2237200	2051900	1984500	994040	825540	725200	871850	962010	671450	850180	917060	549360	1191300	1304000	1141500
pmb0130	203	202	C12H14N2O	[M+H]+	N-Acetyl tryptamine	Phenolic acids	Phenolic acids	-	B	132030	90578	137870	15354	22050	11381	10460	10377	8075.9	9	9	9	40350	41033	35726
pmb0856	480.31	479.268	C23H46NO7P	[M+H]+	LysoPE 18:1(2n isomer)	Lipids	LPE	-	A	51931	34580	55902	94146	98057	128010	212290	185040	239920	591970	483590	683700	230500	235030	216570
pmb1207	339.1	338.067	C19H14O6	[M+H]+	O-Feruloyl 3-hydroxylcoumarin	Lignans and Coumarins	Coumarins	-	B	186260	109570	121460	85893	85650	31446	48179	50227	42071	70264	64348	31950	74053	56079	60079
pmb2620	207.1	208.064	C11H12O4	[M-H]-	3,4-Dimethoxycinnamic acid	Phenolic acids	Phenolic acids	14737-89-4	B	278280	30168	118390	5871.8	6271.2	1992.8	5099.9	32613	4144.7	9	15781	9	43771	39744	39468
pmc0066	333.05	332.052	C10H13N4O7P	[M+H]+	2'-Deoxyinosine-5'-monophosphate	Nucleotides and derivatives	Nucleotides and derivatives	-	B	2961800	4043200	3871000	2232800	1990600	928410	686710	911480	812920	354090	386550	288010	867190	1213200	932290
pmc1990	299.1	300.1	C17H16O5	[M-H]-	4'-Hydroxy-5,7-dimethoxyflavanone	Flavonoids	Flavanols	-	B	857650	326880	421460	254820	236010	269180	324330	198970	213620	267630	209820	273500	7204600	6553000	7742700
pme0008	176.1	175.084	C6H13N3O3	[M+H]+	L-Citrulline	Amino acids and derivatives	Amino acids and derivatives	372-75-8	B	180470	200050	133850	58702	85269	75118	95144	109940	106780	163820	192000	141220	111580	149470	170370
pme0085	359.3	360.07	C18H16O8	[M-H]-	Rosmarinic acid	Phenolic acids	Phenolic acids	537-15-5	A	13015000	3806400	15594000	2339000	2261200	676070	1081900	9648600	2071200	1771600	12509000	1905900	5898900	5463600	5556200
pme0120	118.2	117.07	C5H11NO2	[M+H]+	5-Aminovaleric acid	Amino acids and derivatives	Amino acids and derivatives	660-88-8	B	9302.3	6135.6	9619.5	16083	24050	20663	21076	19097	24745	23554	29745	27433	20849	22383	21166
pme0434	577.14	578.142	C30H26O12	[M-H]-	Procyanidin B2	Tannins	Proanthocyanidins	29106-49-8	A	5631.9	9	9	10358	7500.6	3419.7	7271.9	5774.1	5602.5	9	9	9	6331.3	3343.4	3563.6
pme1816	353	354.079	C16H18O9	[M-H]-	Neochlorogenic acid(5-O-Caffeoylquinic acid)	Phenolic acids	Phenolic acids	906-33-2	A	3374100	1401200	5622600	1056700	411690	200260	185170	4607900	856860	813730	6275700	762550	2111800	2047200	2036200
pme2074	322.4	323.21	C18H29NO4	[M-H]-	N-[(-)-Jasmonoyl]-(L)-Isoleucine (JA-L-Ile)	Organic acids	Organic acids	120330-93-0	B	892230	1032200	834280	194540	436700	644580	144410	413330	252930	12234	70732	39020	438800	402040	384950
pme2482	139.1	138.026	C7H6O3	[M+H]+	Protocatechuic aldehyde	Flavonoids	Flavanols	139-85-5	A	1033700	923570	1234800	488650	441700	377870	434110	715790	526370	431680	675010	459500	646420	729350	667560
pme2550	173.02	174.016	C6H6O6	[M-H]-	Cis-Aconitic acid	Organic acids	Organic acids	585-84-2	B	390920	298120	608640	142330	205780	130520	85062	99508	87428	32315	23618	59699	140580	148820	161990
pme3388	189	188.114	C7H16N4O2	[M+H]+	H-HomoArg-OH	Amino acids and derivatives	Amino acids and derivatives	156-86-5	B	11461	8431.9	6274.2	25720	19920	18812	58605	48748	47373	233860	317540	279450	68791	119820	87502
pmf0359	325.08	324.07	C15H16O8	[M+H]+	Skimmin	Lignans and Coumarins	Coumarins	93-39-0	A	1315800	567190	1622700	263000	202820	90550	162050	390700	219370	267130	436950	154910	453930	335220	416490
pmf0424	517.1	516.105	C25H24O12	[M+H]+	Isochlorogenic acid B	Phenolic acids	Phenolic acids	14534-61-3	A	127070	64998	172310	42139	23370	20709	19757	208340	49976	40337	330030	87546	100960	117720	61858
pmf0608	161.03	162.026	C9H6O3	[M-H]-	Oxalic acid	Phenolic acids	Phenolic acids	93-35-6	B	199390	85944	297710	9	76896	49362	57028	155500	70623	9	195040	47810	114480	122090	99879
pmn001319	413.12	414.113	C22H22O8	[M-H]-	1-O-Feruloyl-3-O-p-Coumaroyl glycerol	Phenolic acids	Phenolic acids	-	B	5301.5	7327.5	5074.2	9	3280.5	1910.8	9	3338.3	9348.2	9	7391.2	9	4126.7	5139.5	3169.6
pmn001382	515.12	516.105	C25H24O12	[M-H]-	Isochlorogenic acid A	Phenolic acids	Phenolic acids	2450-53-5	B	967100	632450	1048500	570520	308250	162420	133360	2217600	559640	574100	4872200	783560	1029500	975800	945970
pmn001384	515.12	516.105	C25H24O12	[M-H]-	Isochlorogenic acid C	Phenolic acids	Phenolic acids	57378-72-0	B	909260	515640	1136700	628400	280980	153160	156470	1990600	538650	640910	3839000	924040	1081900	1115500	907090
pmn001421	337.09	338.085	C16H18O8	[M-H]-	3-O-(E)-p-Coumaroyl quinic acid	Phenolic acids	Phenolic acids	87099-71-6	A	12117000	13511000	12050000	7338500	5178600	5335400	5083800	11230000	7453300	14128000	17142000	10489000	10548000	10012000	9982300
pmn001511	285.1	286.09	C13H18O7	[M-H]-	3-Hydroxy-5-Methylphenol-1-Oxy-β-D-Glucose	Phenolic acids	Phenolic acids	-	B	202940	181450	234710	107790	104080	90991	108040	121170	108370	84361	96214	93361	142280	106780	118070
pmn001521	437.1	438.096	C20H22O11	[M-H]-	3-Hydroxy-5-Methylphenol-1-Oxy-β-D-(6'-Gallic Acyl)Glucose	Phenolic acids	Phenolic acids	-	B	27079000	17430000	17336000	6125200	5908600	3042200	5243700	10880000	4662400	16605000	18178000	8126700	10694000	10803000	10284000
pmn001554	329.1	330.061	C17H14O7	[M-H]-	Petasiphenone	Phenolic acids	Phenolic acids	162616-81-1	A	616900	280520	452150	81826	73000	26077	57484	208110	72475	101490	206890	64470	206070	200200	196350
pmn001682	179.03	180.035	C9H8O4	[M-H]-	Sorbic acid	Phenolic acids	Phenolic acids	110-44-1	A	48503000	33606000	49076000	20997000	24318000	11504000	16881000	36884000	20704000	23530000	35728000	19983000	30395000	31878000	30425000
pmn001710	521.13	522.114	C24H26O13	[M-H]-	Rosmarinyl Glucoside	Phenolic acids	Phenolic acids	-	B	568080	301540	588430	162030	122480	97267	130610	419010	138610	246720	524360	171070	365240	358170	241550
pmp000002	315.08	314.067	C17H14O6	[M+H]+	Ladanein	Flavonoids	Flavonoid	10176-71-3	B	4462.5	4511.6	7920.4	9	9	9	2662.1	3480	2935.6	9	40502	9	9918.7	6408.6	5881.6
pmp000086	269.1	268.081	C13H16O6	[M+H]+	1-Feruloyl-sn-glycerol	Phenolic acids	Phenolic acids	-	B	102240	84745	121240	48511	43690	23190	26900	61433	48728	48809	45920	47093	52581	72878	46427
pmp000087	269.1	268.081	C13H16O6	[M+H]+	2-Feruloyl-sn-glycerol	Phenolic acids	Phenolic acids	-	B	191720	193590	279150	96755	67837	51145	76182	68759	69484	85352	121650	60339	75901	105020	101900
pmp000091	445.14	444.122	C23H24O9	[M+H]+	Glyceryl 1,3-diferulate	Phenolic acids	Phenolic acids	83008-46-2	B	139040	132120	170820	13286	31011	21959	14721	46626	145200	12316	27393	15345	66814	66431	74273
pmp000231	339.1	338.085	C16H18O8	[M+H]+	Trans-3-O-p-coumaric quinic acid	Phenolic acids	Phenolic acids	-	A	11965000	12537000	13547000	5742700	5424400	3908900	4766600	6267100	4528000	5151600	7657600	3437100	6792100	7547600	7768600
pmp000573	447.12	446.102	C22H22O10	[M+H]+	Acacetin-7-O-galactoside	Flavonoids	Flavonoid	-	B	26859	15506	16136	8122.4	5941	5815	5773.6	8933.4	6722	8862.8	10413	3095.5	12165	10871	10757
pmp000575	447.13	446.102	C22H22O10	[M+H]+	Tilianin(Acacetin-7-O-β-D-glucoside)	Flavonoids	Flavonoid	4291-60-5	B	48476	30942	39091	10928	12432	4494.9	10900	16687	9408.3	11314	11277	9124.2	19838	23549	15743
Table S9 Differentially accumulated metabolites in MH/CK
Index	Q1 (Da)	Molecular Weight (Da)	Formula	Ionization model	Compounds	Class I	Class II	CAS	Level	YA1	YA2	YA3	YB1	YB2	YB3	YC1	YC2	YC3	YD1	YD2	YD3	mix01	mix02	mix03
HmLn002358	329.09	330.095	C14H18O9	[M-H]-	Vanillic acid-glucoside	Phenolic acids	Phenolic acids	-	B	718650	651440	858200	1200600	1280100	1209600	2358400	1912200	2204300	6650500	7013100	9147200	3132100	3309900	2920400
Hmcp002539	463.12	462.116	C22H22O11	[M+H]+	Isorhamnetin-O-rhamnoside	Flavonoids	Flavonols	-	B	38900	60108	58371	38132	26447	15646	14720	29452	22007	20272	24927	13011	31247	27511	32433
Hmjn005621	471.35	472.355	C30H48O4	[M-H]-	Corosolic acid	Terpenoids	Terpene	4547-24-4	B	11882	10715	10830	9	3659.8	9	9	9	9	9	9	9	3209.8	4362.2	3306.5
Hmpn003232	373.17	374.173	C21H26O6	[M-H]-	5-Hydroxy-1,7-bis(4-hydroxy-3-methoxyphenyl)heptan-3-one	Others	Others	-	B	638130	349420	595930	195710	235810	87597	151020	322850	175720	250310	415780	195970	286300	297870	287230
Huasheng_mad2394	501.11	502.091	C24H22O12	[M-H]-	Sinapoyl-p-coumaroyltartaric acid	Phenolic acids	Phenolic acids	-	B	164780	119150	170020	75146	56446	19007	32806	98738	50200	53430	134890	59738	68928	71933	77761
Lmhn003074	309.06	310.069	C14H14O8	[M-H]-	Feruloylmalic acid	Phenolic acids	Phenolic acids	-	B	41859	29212	42940	29381	13606	18786	16777	19513	15603	22553	25767	16796	16917	18366	21197
Lmhn003373	253.04	254.043	C11H10O7	[M-H]-	p-Hydroxybenzoylmalic acid	Phenolic acids	Phenolic acids	-	B	734140	636980	612370	184070	172690	154400	121430	156050	164610	201120	340880	200870	337920	281220	309960
Lmhp002800	641.16	640.164	C28H32O17	[M+H]+	2'-Hydoxy,5-methoxy Genistein-4',7-O-diglucoside	Flavonoids	Isoflavones	-	A	10205	10425	5185.6	13643	14223	15217	18199	23747	18513	46081	46356	31258	19912	23970	21215
Lmln001951	595.13	596.138	C26H28O16	[M-H]-	Quercetin-3-arabinoylglucoside	Flavonoids	Flavonols	-	B	138520	119680	168540	67911	86737	37783	58300	85081	53674	47711	45301	102640	84463	93604	76791
Lmmp004257	463.12	462.116	C22H22O11	[M+H]+	Methylquercetin rha	Flavonoids	Flavonols	-	B	28593	65428	54135	37868	23886	17476	17661	19474	18657	22805	25342	14901	28918	28715	29010
Lmzn002203	449.11	450.116	C21H22O11	[M-H]-	Eriodictyol-7-O-Glucoside	Flavonoids	Flavonoid	38965-51-4	B	293220	257630	248220	397010	419520	671850	683560	429930	609300	1659400	2188300	1860400	770740	726190	783910
Lmzn002835	579.18	580.18	C27H32O14	[M-H]-	Isonaringin	Flavonoids	Flavonoid	14259-46-2	B	207100	233830	177830	351900	345390	344010	497660	546070	496350	372310	487090	256340	349620	343920	399060
Qingke_Rfmb087-1-1	311.22	312.208	C18H32O4	[M-H]-	13-Oxo-9-hydroxy-10-octadecenoic acid	Lipids	Free fatty acids	-	B	703040	580210	758330	298050	362620	381350	195720	176370	317870	89030	129510	132460	360560	329960	313370
Qingke_Rfmb090-1-3	295.23	296.214	C18H32O3	[M-H]-	13-Hydroxy-9,11-octadecadienoic acid	Lipids	Free fatty acids	5204-88-6	A	808330	708210	755370	445240	461180	393070	270100	260470	355430	172460	215180	218410	455120	408550	418050
Qingke_Rfmb091-1-1	295.23	296.214	C18H32O3	[M-H]-	9-Hydroxy-10,12-octadecadienoic acid	Lipids	Free fatty acids	15514-85-9	A	757580	695150	754970	431180	455550	413920	272880	246740	348720	174510	191190	200270	424420	410170	414550
Zmhn002647	833.23	834.238	C42H42O18	[M-H]-	Emodin(10–10′)emodin double monosaccharide glucosides	Quinones	Anthraquinone	-	B	17064	16508	7881.6	31441	33390	24802	28038	31797	32929	42895	50811	33640	34035	25041	32604
Zmhn003074	445.11	446.121	C22H22O10	[M-H]-	Physcion-8-O-glucoside	Quinones	Anthraquinone	-	B	68884	25496	47205	9794.5	13253	5670.5	9212.8	10811	11128	10230	12639	4825.2	18511	17512	21928
mws0001	133.05	132.046	C4H8N2O3	[M+H]+	L-Asparagine	Amino acids and derivatives	Amino acids and derivatives	70-47-3	B	74413	43797	48506	72072	56519	96152	1621000	365030	720200	17064000	22032000	19418000	6380400	7611400	6598700
mws0103	146.1	145.047	C9H7NO	[M+H]+	Indole-3-carboxaldehyde	Alkaloids	Plumerane	487-89-8	A	164430	186230	241380	264730	282560	407720	726970	281130	447970	510060	805110	699680	433870	495060	447100
mws0120	258.11	257.103	C8H20NO6P	[M+H]+	Choline alfoscerate	Lipids	PC	28319-77-9	A	54944	18889	29975	810220	622370	361160	2251300	3245100	1384600	1440800	1976900	2023200	1072700	1380100	1264700
mws0154	173.05	174.044	C7H10O5	[M-H]-	Shikimic acid	Organic acids	Organic acids	138-59-0	B	976990	933220	1650500	400940	484830	350470	223840	292430	228260	83797	86956	148850	403220	412350	447730
mws0159	163.05	164.041	C9H8O3	[M-H]-	Phenylpyruvic acid	Organic acids	Organic acids	156-06-9	B	88535	94088	120150	64364	77897	47583	46577	42452	45664	29749	17654	53661	50884	58045	66437
mws0193	190.1	189.099	C7H15N3O3	[M+H]+	L-Homocitrulline	Amino acids and derivatives	Amino acids and derivatives	1190-49-4	B	49586	48528	42799	109810	96783	91278	103580	125610	111220	462280	664050	634470	217540	265300	272220
mws0206	103.05	104.041	C4H8O3	[M-H]-	(S)-2-Hydroxybutanoicacid	Organic acids	Organic acids	3347-90-8	B	36027	18817	18202	8203.8	10821	19775	10222	16433	9885.3	9	9	9	12823	9535.2	14808
mws0282	203	204.08	C11H12N2O2	[M-H]-	L-Tryptophan	Amino acids and derivatives	Amino acids and derivatives	73-22-3	A	1348600	1149700	1174000	1925800	1851000	2354500	10793000	3254800	3584900	7928300	11966000	11345000	5120200	5213200	5267000
mws0289	478.1	479.268	C23H46NO7P	[M-H]-	LysoPE 18:1	Lipids	LPE	89576-29-4	A	138910	114450	159120	185640	220950	235480	307410	281430	461210	832250	667850	1131600	407360	391920	424000
mws0351	457.08	458.068	C22H18O11	[M-H]-	Gallate catechin gallate	Flavonoids	Flavanols	4233-96-9	A	12555	17115	19909	9209.9	1793.2	21303	9	5978.9	12913	126810	36070	6963	51586	40696	56874
mws0574	103.05	104.041	C4H8O3	[M-H]-	α-Hydroxyisobutyric acid	Organic acids	Organic acids	594-61-6	B	46785	48117	48613	27644	29101	33408	12412	32178	24476	9	9	9	27793	24919	15770
mws0677	219	218.095	C12H14N2O2	[M+H]+	N-Acetyl-5-hydroxytryptamine	Alkaloids	Alkaloids	1210-83-9	B	97401	81178	77419	93444	128320	135260	244860	127970	150180	318580	350450	369750	166800	183750	163570
mws0906	341	342.113	C16H22O8	[M-H]-	Coniferin	Phenolic acids	Phenolic acids	531-29-3	B	18794000	7916400	16708000	3264600	3379400	1203900	2141500	3939000	2239200	2197300	3105800	1201200	5534200	5472300	5233700
mws0972	131.08	132.07	C6H12O3	[M-H]-	5-Hydroxyhexanoic acid	Organic acids	Organic acids	185956-02-9	B	67383	137350	72808	25735	42848	67928	30677	46751	25714	14697	8709	9	38935	50111	43707
mws1038	277.13	278.112	C11H22N2O4S	[M-H]-	(R)-Pantetheine	Others	Others	496-65-1	A	22375	25944	16105	13088	13412	12224	7990.7	4879.8	7862.3	17180	15192	7908.7	17335	16851	16023
mws1397	441.3	442.073	C22H18O10	[M-H]-	(-)-Epicatechin gallate	Flavonoids	Flavanols	1257-08-5	A	3271.7	5175	3785.1	9	9	9	9	9	3279	24001	8315.8	9	10598	12392	10355
mws1490	281.3	282.234	C18H34O2	[M-H]-	Oleic Acid	Lipids	Free fatty acids	112-80-1	B	279190	196450	356840	175080	280860	142460	81944	107870	106250	112200	89847	104440	208410	215090	143080
mws1584	515.12	516.105	C25H24O12	[M-H]-	Cynarin	Phenolic acids	Phenolic acids	30964-13-7	B	347160	326490	413390	132620	68046	47865	94783	219560	118560	218320	320600	158390	208740	248180	246010
mws2125	166.97	205.931	C3H4KO6P	[M-K]-	Phosphoenolpyruvic acid	Organic acids	Organic acids	4265-07-0	B	52293	61914	78735	403750	230220	249320	265190	432780	226110	53978	49882	86885	249120	256790	167090
mws2213	147.05	148.046	C9H8O2	[M-H]-	Cinnamic acid	Phenolic acids	Phenolic acids	140-10-3	B	21047	17417	19508	6120.6	6454.7	5393.2	3271.4	5230.5	5463.2	9	3562.7	9	7021.9	6616.1	9055.7
mws5035	279.17	278.147	C15H22N2O3	[M+H]+	Leucylphenylalanine	Amino acids and derivatives	Amino acids and derivatives	56217-82-4	B	524780	378680	458620	174020	208190	201270	205870	168480	214630	113950	105690	135100	266070	290160	266050
mws5045	215.17	216.156	C12H24O3	[M-H]-	12-Hydroxydodecanoic acid	Lipids	Free fatty acids	505-95-3	B	20939	10284	8467.2	5764.7	5316.8	5419	4717.8	3973.1	6867	2927.9	3052.6	3005.6	7284.2	8917.9	7595.4
pma3606	295.2	294.2	C18H30O3	[M+H]+	9-Hydroxy-(10E,12Z,15Z)-octadecatrienoic acid	Lipids	Glycerol ester	-	B	185650	186070	189750	106380	113700	108540	81666	73776	98941	58286	81482	61011	117120	107410	110590
pma6389	345.2	344.2	C18H16O7	[M+H]+	Ayanin	Flavonoids	Flavonols	-	B	54680	47814	62031	42822	28234	25142	16488	26351	17017	10231	6689.7	6717.4	27254	29145	28336
pma6460	337	338.1	C16H18O8	[M-H]-	5-O-p-Coumaroylquinic acid	Phenolic acids	Phenolic acids	32451-86-8	B	2237200	2051900	1984500	994040	825540	725200	871850	962010	671450	850180	917060	549360	1191300	1304000	1141500
pmb0130	203	202	C12H14N2O	[M+H]+	N-Acetyl tryptamine	Phenolic acids	Phenolic acids	-	B	132030	90578	137870	15354	22050	11381	10460	10377	8075.9	9	9	9	40350	41033	35726
pmb0149	351	350.222	C21H34O4	[M+H]+	MAG(18:4)isomer1	Lipids	Glycerol ester	-	A	44969	34725	41170	37727	34020	32587	19043	14633	18830	8510.3	10297	11587	38209	24827	22714
pmb0751	321.1	320.09	C16H16O7	[M+H]+	5-O-p-Coumaroylshikimic acid	Phenolic acids	Phenolic acids	-	B	463450	612050	536670	426690	412760	251310	230780	284200	210770	128740	78092	123130	265520	269330	290110
pmb0782	86.1	85.1	C5H11N	[M+H]+	Piperidine	Alkaloids	Alkaloids	110-89-4	B	335660	275290	336120	453780	500270	836070	1628800	587010	721390	2012900	2721100	2996600	1165000	894160	1071700
pmb0856	480.31	479.268	C23H46NO7P	[M+H]+	LysoPE 18:1(2n isomer)	Lipids	LPE	-	A	51931	34580	55902	94146	98057	128010	212290	185040	239920	591970	483590	683700	230500	235030	216570
pmb0883	482.1	481.1	C23H48NO7P	[M+H]+	LysoPE 18:0	Lipids	Glycerol ester	69747-55-3	B	3565	2962.9	1748.5	4090.3	4317.7	5638.6	5327.4	6594.3	8634.1	11455	8789.8	15152	5077.2	7658.8	6335.7
pmb0889	279.3	278.205	C18H30O2	[M+H]+	Punicic acid	Lipids	Free fatty acids	544-72-9	B	1333100	1099300	1363800	705790	699980	799440	515120	403240	668540	301960	400850	417050	708350	791310	756920
pmb0890	355.1	354.251	C21H38O4	[M+H]+	MAG(18:2)	Lipids	Glycerol ester	-	B	696130	1136500	1112000	765150	734090	687000	523440	403880	502210	264320	169180	211650	786250	639720	527990
pmb1207	339.1	338.067	C19H14O6	[M+H]+	O-Feruloyl 3-hydroxylcoumarin	Lignans and Coumarins	Coumarins	-	B	186260	109570	121460	85893	85650	31446	48179	50227	42071	70264	64348	31950	74053	56079	60079
pmb1656	353.1	352.237	C21H36O4	[M+H]+	MAG(18:3)isomer4	Lipids	Glycerol ester	-	B	60329	46552	47801	32105	37089	31362	25645	18262	24683	29632	30287	23321	37273	31959	29341
pmb2444	353.2	352.237	C21H36O4	[M+H]+	MAG(18:3)isomer1	Lipids	Glycerol ester	-	A	4682700	4624100	4360300	3132800	3088600	2579500	2270700	1531800	2157000	2632500	2857300	2209500	3459700	3088300	3100200
pmb2778	295	296.214	C18H32O3	[M-H]-	9,10-EODE	Lipids	Free fatty acids	65167-83-1	A	4180300	2988400	3543600	2008500	2039800	2293500	1371200	1212600	1708700	866850	993190	1098300	2095800	2055300	2015700
pmb2799	295	296.214	C18H32O3	[M-H]-	12,13-EODE	Lipids	Free fatty acids	6799-85-5	A	14978	18613	16470	11857	13247	15140	8333.8	5316.8	10209	5665.4	6401.7	6177	12088	10508	8908.1
pmb2855	307	308.122	C11H20N2O8	[M-H]-	L-Glutamine O-hexside	Amino acids and derivatives	Amino acids and derivatives	-	B	36537	42134	34703	29949	40582	65986	86998	77832	85927	66393	68792	88370	61015	67059	52155
pmb2940	385.1	386.102	C17H22O10	[M-H]-	1-O-β-D-Glucopyranosyl sinapate	Phenolic acids	Phenolic acids	78185-48-5	B	13528	12483	13246	25756	30525	17488	47565	43788	37533	48324	75738	56569	34374	46221	33913
pmb3061	499.1	500.128	C22H28O13	[M-H]-	5-O-p-Coumaroyl quinic acid O-hexoside	Phenolic acids	Phenolic acids	-	B	10498	15449	7636.3	24266	22800	19902	33891	23497	21549	67072	72024	53429	29614	32510	30528
pmb3064	499.2	500.128	C22H28O13	[M-H]-	3-O-p-coumaroyl quinic acid O-hexoside	Phenolic acids	Phenolic acids	-	B	11849	16358	9870.1	20750	19301	12178	26790	23489	26243	51931	51747	42828	19868	30165	26384
pmb3074	337.1	338.085	C16H18O8	[M-H]-	3-O-p-Coumaroyl quinic acid	Phenolic acids	Phenolic acids	1899-30-5	B	3778500	3216600	3755600	7936200	2568900	4483700	4674200	13028000	8556900	11614000	18279000	9655900	9410800	8868400	8916000
pmc0066	333.05	332.052	C10H13N4O7P	[M+H]+	2'-Deoxyinosine-5'-monophosphate	Nucleotides and derivatives	Nucleotides and derivatives	-	B	2961800	4043200	3871000	2232800	1990600	928410	686710	911480	812920	354090	386550	288010	867190	1213200	932290
pmc0960	544.4	543.4	C28H50NO7P	[M+H]+	LysoPC 20:4	Lipids	PC	-	B	4924.7	5722.6	8775	9559.5	12667	13560	21382	19521	26471	49776	37003	53306	19304	19820	16959
pme0120	118.2	117.07	C5H11NO2	[M+H]+	5-Aminovaleric acid	Amino acids and derivatives	Amino acids and derivatives	660-88-8	B	9302.3	6135.6	9619.5	16083	24050	20663	21076	19097	24745	23554	29745	27433	20849	22383	21166
pme0122	189.2	188.103	C8H16N2O3	[M+H]+	N6-Acetyl-L-lysine	Amino acids and derivatives	Amino acids and derivatives	692-04-6	A	562040	494540	519740	933940	977000	1155400	1663000	1240600	1018500	4795700	8376800	6918100	2120000	2556400	2601700
pme0256	151.03	152.028	C5H4N4O2	[M-H]-	Xanthine	Nucleotides and derivatives	Nucleotides and derivatives	69-89-6	B	58770	22204	31745	29916	50428	67540	83840	95186	88917	49941	61401	83124	46033	76431	51182
pme0434	577.14	578.142	C30H26O12	[M-H]-	Procyanidin B2	Tannins	Proanthocyanidins	29106-49-8	A	5631.9	9	9	10358	7500.6	3419.7	7271.9	5774.1	5602.5	9	9	9	6331.3	3343.4	3563.6
pme0443	493.13	493.135	C23H25O12+	[M]+	Malvidin 3-O-galactoside (Primulin)	Flavonoids	Anthocyanins	30113-37-2	B	31494	30627	20339	24758	28744	32340	56539	53302	60156	113800	157930	129180	82098	72798	70121
pme1665	593.16	594.132	C27H30O15	[M-H]-	Isovitexin 7-O-glucoside(Saponarin)	Flavonoids	Flavonoid carbonoside	20310-89-8	B	67459	58046	81024	132060	132300	130750	199590	195390	201450	241520	216650	221960	172830	155100	135280
pme1974	87	88.016	C3H4O3	[M-H]-	Pyruvic acid	Organic acids	Organic acids	-	B	44520	28935	29104	17456	28565	14452	9786	9413	16453	13176	18021	33271	23877	23561	18410
pme2074	322.4	323.21	C18H29NO4	[M-H]-	N-[(-)-Jasmonoyl]-(L)-Isoleucine (JA-L-Ile)	Organic acids	Organic acids	120330-93-0	B	892230	1032200	834280	194540	436700	644580	144410	413330	252930	12234	70732	39020	438800	402040	384950
pme2550	173.02	174.016	C6H6O6	[M-H]-	Cis-Aconitic acid	Organic acids	Organic acids	585-84-2	B	390920	298120	608640	142330	205780	130520	85062	99508	87428	32315	23618	59699	140580	148820	161990
pme3313	259	260.03	C6H13O9P	[M-H]-	D-Fructose 6-phosphate	Others	Saccharides and Alcohols	643-13-0	B	375550	313230	237940	241560	240030	234070	125750	155670	135750	116660	127100	146630	281110	160660	179180
pme3388	189	188.114	C7H16N4O2	[M+H]+	H-HomoArg-OH	Amino acids and derivatives	Amino acids and derivatives	156-86-5	B	11461	8431.9	6274.2	25720	19920	18812	58605	48748	47373	233860	317540	279450	68791	119820	87502
pme3391	479.12	479.119	C22H23O12+	[M]+	Petunidin 3-O-glucoside	Flavonoids	Anthocyanins	6988-81-4	B	129050	190600	126090	255730	254130	277460	389520	375750	341960	258040	235280	203680	256940	298280	277030
pmf0359	325.08	324.07	C15H16O8	[M+H]+	Skimmin	Lignans and Coumarins	Coumarins	93-39-0	A	1315800	567190	1622700	263000	202820	90550	162050	390700	219370	267130	436950	154910	453930	335220	416490
pmn001399	405.1	406.108	C20H22O9	[M-H]-	2,4,6,4'-Tetrahydroxy-stilbene-2-O-D-glucopyranoside	Others	Stilbene	-	B	15039	9	31876	39033	39714	17181	29297	39703	58365	40889	47665	39612	21706	24833	26076
pmn001517	329.1	330.113	C15H22O8	[M-H]-	3,4,5-Trimethoxyphenyl-β-D-Glucopyranoside	Phenolic acids	Phenolic acids	-	B	1200200	1131800	1511800	2314700	2443400	2164000	5008200	4780700	4607600	15898000	11945000	15990000	5808400	5872000	5294000
pmn001521	437.1	438.096	C20H22O11	[M-H]-	3-Hydroxy-5-Methylphenol-1-Oxy-β-D-(6'-Gallic Acyl)Glucose	Phenolic acids	Phenolic acids	-	B	27079000	17430000	17336000	6125200	5908600	3042200	5243700	10880000	4662400	16605000	18178000	8126700	10694000	10803000	10284000
pmn001554	329.1	330.061	C17H14O7	[M-H]-	Petasiphenone	Phenolic acids	Phenolic acids	162616-81-1	A	616900	280520	452150	81826	73000	26077	57484	208110	72475	101490	206890	64470	206070	200200	196350
pmn001688	295.23	296.214	C18H32O3	[M-H]-	9S-Hyroxy-10E,12E-octadecadienoic acid	Lipids	Free fatty acids	-	A	789410	725040	749780	434040	447060	409980	290020	256600	381010	172550	205360	211970	453700	435170	425510
pmn001710	521.13	522.114	C24H26O13	[M-H]-	Rosmarinyl Glucoside	Phenolic acids	Phenolic acids	-	B	568080	301540	588430	162030	122480	97267	130610	419010	138610	246720	524360	171070	365240	358170	241550
pmp000086	269.1	268.081	C13H16O6	[M+H]+	1-Feruloyl-sn-glycerol	Phenolic acids	Phenolic acids	-	B	102240	84745	121240	48511	43690	23190	26900	61433	48728	48809	45920	47093	52581	72878	46427
pmp000087	269.1	268.081	C13H16O6	[M+H]+	2-Feruloyl-sn-glycerol	Phenolic acids	Phenolic acids	-	B	191720	193590	279150	96755	67837	51145	76182	68759	69484	85352	121650	60339	75901	105020	101900
pmp000091	445.14	444.122	C23H24O9	[M+H]+	Glyceryl 1,3-diferulate	Phenolic acids	Phenolic acids	83008-46-2	B	139040	132120	170820	13286	31011	21959	14721	46626	145200	12316	27393	15345	66814	66431	74273
pmp000194	519.11	518.085	C24H22O13	[M+H]+	Malonyglygenistin	Flavonoids	Isoflavones	-	B	14575	15314	11139	18599	24945	16703	29119	29198	24077	55708	63350	44064	31369	37915	37277
pmp000231	339.1	338.085	C16H18O8	[M+H]+	Trans-3-O-p-coumaric quinic acid	Phenolic acids	Phenolic acids	-	A	11965000	12537000	13547000	5742700	5424400	3908900	4766600	6267100	4528000	5151600	7657600	3437100	6792100	7547600	7768600
pmp000573	447.12	446.102	C22H22O10	[M+H]+	Acacetin-7-O-galactoside	Flavonoids	Flavonoid	-	B	26859	15506	16136	8122.4	5941	5815	5773.6	8933.4	6722	8862.8	10413	3095.5	12165	10871	10757
pmp000575	447.13	446.102	C22H22O10	[M+H]+	Tilianin(Acacetin-7-O-β-D-glucoside)	Flavonoids	Flavonoid	4291-60-5	B	48476	30942	39091	10928	12432	4494.9	10900	16687	9408.3	11314	11277	9124.2	19838	23549	15743
pmp001123	271.1	270.078	C16H14O4	[M+H]+	2,5-Dihydroxy-4,9-dimethoxylphenanthrene	Others	Others	-	B	10523	6332.6	6088.2	3917.8	4251.1	5110.6	9	3199.9	5865.2	9	9	9	3397.5	4103.8	3021.8
pmp001198	132.1	131.085	C6H13NO2	[M+H]+	6-Deoxyfagomine	Alkaloids	Alkaloids	197449-09-5	A	376420	441550	390900	705180	586740	992270	1975100	772600	849140	2545700	2849100	3454600	1508900	1204200	1448400
Table S9 Differentially accumulated metabolites in SH/CK
Index	Q1 (Da)	Molecular Weight (Da)	Formula	Ionization model	Compounds	Class I	Class II	CAS	Level	YA1	YA2	YA3	YB1	YB2	YB3	YC1	YC2	YC3	YD1	YD2	YD3	mix01	mix02	mix03
HmLn000873	331.07	332.075	C13H16O10	[M-H]-	2-O-Galloyl-β-D-glucose	Tannins	Tannin	-	B	45013	50673	53067	67287	61007	58170	74928	101700	70009	177280	223350	224810	113250	99488	100440
HmLn002358	329.09	330.095	C14H18O9	[M-H]-	Vanillic acid-glucoside	Phenolic acids	Phenolic acids	-	B	718650	651440	858200	1200600	1280100	1209600	2358400	1912200	2204300	6650500	7013100	9147200	3132100	3309900	2920400
Hmcp002539	463.12	462.116	C22H22O11	[M+H]+	Isorhamnetin-O-rhamnoside	Flavonoids	Flavonols	-	B	38900	60108	58371	38132	26447	15646	14720	29452	22007	20272	24927	13011	31247	27511	32433
Hmgp003664	417.12	416.11	C21H20O9	[M+H]+	Apigenin-C-rhamnoside	Flavonoids	Flavonoid	-	A	2629400	2309800	2479900	2548000	2116700	1625500	1243400	1648000	1373000	1159800	1062000	774090	1940000	1971700	2027400
Hmjn005621	471.35	472.355	C30H48O4	[M-H]-	Corosolic acid	Terpenoids	Terpene	4547-24-4	B	11882	10715	10830	9	3659.8	9	9	9	9	9	9	9	3209.8	4362.2	3306.5
Hmyn005706	653.38	654.38	C31H58O14	[M-H]-	DMGM(16:0)	Lipids	Glycerol ester	-	B	61146	67563	78078	55889	86884	71753	35776	34285	40145	25963	27252	32829	48192	42700	46123
Hmyn007081	481.26	482.262	C22H43O9P	[M-H]-	LysoPG 16:1	Lipids	Glycerol ester	-	B	658630	456530	603980	553460	730190	765790	362310	299610	361440	214890	310360	194440	496110	373550	363330
Lmdp003577	433.11	432.106	C21H20O10	[M+H]+	Genistin(Genistein 7-O-Glucoside)	Flavonoids	Isoflavones	-	B	144110	141130	156460	153530	102440	110640	141880	208270	178600	397000	350490	254280	241190	259150	226090
Lmhn002629	253.04	254.043	C11H10O7	[M-H]-	Benzoyltartaric acid	Phenolic acids	Phenolic acids	-	B	19059	20594	13317	17346	26006	29620	18726	16831	23061	83572	38618	54544	23716	28033	31709
Lmhn003240	237.04	238.048	C11H10O6	[M-H]-	Benzoylmalic acid	Phenolic acids	Phenolic acids	-	B	874460	956490	770410	1570700	1427700	1749500	1661400	1423300	1474900	5236100	5634900	5490700	2024700	2092600	2209400
Lmhn003373	253.04	254.043	C11H10O7	[M-H]-	p-Hydroxybenzoylmalic acid	Phenolic acids	Phenolic acids	-	B	734140	636980	612370	184070	172690	154400	121430	156050	164610	201120	340880	200870	337920	281220	309960
Lmhp002800	641.16	640.164	C28H32O17	[M+H]+	2'-Hydoxy,5-methoxy Genistein-4',7-O-diglucoside	Flavonoids	Isoflavones	-	A	10205	10425	5185.6	13643	14223	15217	18199	23747	18513	46081	46356	31258	19912	23970	21215
Lmln001951	595.13	596.138	C26H28O16	[M-H]-	Quercetin-3-arabinoylglucoside	Flavonoids	Flavonols	-	B	138520	119680	168540	67911	86737	37783	58300	85081	53674	47711	45301	102640	84463	93604	76791
Lmmp004257	463.12	462.116	C22H22O11	[M+H]+	Methylquercetin rha	Flavonoids	Flavonols	-	B	28593	65428	54135	37868	23886	17476	17661	19474	18657	22805	25342	14901	28918	28715	29010
Lmzn001894	461.07	462.08	C21H18O12	[M-H]-	Kaempferol-3-O-β-D-glucuronide	Flavonoids	Flavonols	-	B	37907	58219	63783	93389	55761	39209	54071	83505	65406	113230	158830	90889	68312	65213	58578
Lmzn002203	449.11	450.116	C21H22O11	[M-H]-	Eriodictyol-7-O-Glucoside	Flavonoids	Flavonoid	38965-51-4	B	293220	257630	248220	397010	419520	671850	683560	429930	609300	1659400	2188300	1860400	770740	726190	783910
Lmzp004885	331.08	330.074	C17H14O7	[M+H]+	Tricin	Flavonoids	Flavonoid	520-32-1	A	1675700	1465000	1931200	1110400	1334800	1210100	895610	1229900	940220	719130	773130	449000	1446200	1275000	1151200
Qingke_Rfmb087-1-1	311.22	312.208	C18H32O4	[M-H]-	13-Oxo-9-hydroxy-10-octadecenoic acid	Lipids	Free fatty acids	-	B	703040	580210	758330	298050	362620	381350	195720	176370	317870	89030	129510	132460	360560	329960	313370
Qingke_Rfmb090-1-3	295.23	296.214	C18H32O3	[M-H]-	13-Hydroxy-9,11-octadecadienoic acid	Lipids	Free fatty acids	5204-88-6	A	808330	708210	755370	445240	461180	393070	270100	260470	355430	172460	215180	218410	455120	408550	418050
Qingke_Rfmb091-1-1	295.23	296.214	C18H32O3	[M-H]-	9-Hydroxy-10,12-octadecadienoic acid	Lipids	Free fatty acids	15514-85-9	A	757580	695150	754970	431180	455550	413920	272880	246740	348720	174510	191190	200270	424420	410170	414550
Zmhn001375	329.09	330.096	C14H18O9	[M-H]-	Vanillic acid-C-glucoside	Others	Others	-	B	24532	36068	26623	25142	32902	53303	58763	44165	66441	110110	83232	129070	73065	53897	66012
Zmhn002513	385.11	386.121	C17H22O10	[M-H]-	Isosinapic acid-hexoside	Phenolic acids	Phenolic acids	-	B	86600	83001	76207	76712	80179	89566	85152	188480	161930	143300	246320	148110	116120	106490	129060
Zmhn002647	833.23	834.238	C42H42O18	[M-H]-	Emodin(10–10′)emodin double monosaccharide glucosides	Quinones	Anthraquinone	-	B	17064	16508	7881.6	31441	33390	24802	28038	31797	32929	42895	50811	33640	34035	25041	32604
Zmhn003074	445.11	446.121	C22H22O10	[M-H]-	Physcion-8-O-glucoside	Quinones	Anthraquinone	-	B	68884	25496	47205	9794.5	13253	5670.5	9212.8	10811	11128	10230	12639	4825.2	18511	17512	21928
mws0001	133.05	132.046	C4H8N2O3	[M+H]+	L-Asparagine	Amino acids and derivatives	Amino acids and derivatives	70-47-3	B	74413	43797	48506	72072	56519	96152	1621000	365030	720200	17064000	22032000	19418000	6380400	7611400	6598700
mws0009	179.06	178.055	C10H10O3	[M+H]+	Coniferaldehyde	Phenolic acids	Phenolic acids	20649-42-7	B	33716	33398	44852	23127	30341	18847	19967	29112	19812	20472	22687	12640	29109	31842	37278
mws0028	167	168.035	C8H8O4	[M-H]-	Vanillic acid	Phenolic acids	Phenolic acids	121-34-6	B	524440	610350	660070	787500	916510	842400	1022700	810920	973240	1396900	1504900	1739900	970720	963470	945690
mws0045	449.1	448.082	C21H20O11	[M+H]+	Quercitrin	Flavonoids	Flavonols	522-12-3	B	200940	276480	315690	395230	288620	217230	435460	634050	380740	815390	944440	409100	493530	468080	532050
mws0049	307	306.061	C15H14O7	[M+H]+	(+)-Gallocatechin	Flavonoids	Flavanols	970-73-0	A	46996	44839	43793	32312	42035	13211	40182	38105	27493	22159	24988	16778	40734	39143	39457
mws0071	415.1	416.093	C21H20O9	[M-H]-	Apigenin 4-O-rhamnoside	Flavonoids	Flavonoid	133538-77-9	B	88253	99174	91736	102430	90994	70405	50582	61518	51334	38792	36686	29554	71760	57285	64823
mws0103	146.1	145.047	C9H7NO	[M+H]+	Indole-3-carboxaldehyde	Alkaloids	Plumerane	487-89-8	A	164430	186230	241380	264730	282560	407720	726970	281130	447970	510060	805110	699680	433870	495060	447100
mws0120	258.11	257.103	C8H20NO6P	[M+H]+	Choline alfoscerate	Lipids	PC	28319-77-9	A	54944	18889	29975	810220	622370	361160	2251300	3245100	1384600	1440800	1976900	2023200	1072700	1380100	1264700
mws0154	173.05	174.044	C7H10O5	[M-H]-	Shikimic acid	Organic acids	Organic acids	138-59-0	B	976990	933220	1650500	400940	484830	350470	223840	292430	228260	83797	86956	148850	403220	412350	447730
mws0159	163.05	164.041	C9H8O3	[M-H]-	Phenylpyruvic acid	Organic acids	Organic acids	156-06-9	B	88535	94088	120150	64364	77897	47583	46577	42452	45664	29749	17654	53661	50884	58045	66437
mws0179	367	368.093	C17H20O9	[M-H]-	Chlorogenic acid methyl ester	Phenolic acids	Phenolic acids	29708-87-0	B	733140	669940	854960	1248400	474680	603320	900000	3835500	2166000	11368000	14482000	8108700	4031300	3828700	3863100
mws0193	190.1	189.099	C7H15N3O3	[M+H]+	L-Homocitrulline	Amino acids and derivatives	Amino acids and derivatives	1190-49-4	B	49586	48528	42799	109810	96783	91278	103580	125610	111220	462280	664050	634470	217540	265300	272220
mws0206	103.05	104.041	C4H8O3	[M-H]-	(S)-2-Hydroxybutanoicacid	Organic acids	Organic acids	3347-90-8	B	36027	18817	18202	8203.8	10821	19775	10222	16433	9885.3	9	9	9	12823	9535.2	14808
mws0216	132.06	131.05	C5H9NO3	[M+H]+	Trans-4-Hydroxy-L-proline	Amino acids and derivatives	Amino acids and derivatives	51-35-4	B	1525700	1455500	1684800	2011700	2354000	2648300	5738800	2580900	2021000	7893900	8231400	9937700	4159400	5197800	4195900
mws0219	132	133.03	C4H7NO4	[M-H]-	L-AsparticAcid	Amino acids and derivatives	Amino acids and derivatives	56-84-8	B	795850	1080400	979010	905360	1187000	773290	1390000	1035800	870680	3123500	2430300	2236100	1369700	1591800	1292500
mws0227	132.1	131.085	C6H13NO2	[M+H]+	L-Leucine	Amino acids and derivatives	Amino acids and derivatives	61-90-5	A	23684000	24619000	24147000	30075000	31555000	42785000	53043000	33171000	35003000	55165000	60651000	59525000	48330000	40001000	47045000
mws0230	120	119.05	C4H9NO3	[M+H]+	L-(-)-Threonine	Amino acids and derivatives	Amino acids and derivatives	72-19-5	B	419330	337340	417730	540760	498930	466610	732980	655040	570350	2235300	2216000	1827600	950030	1128000	901430
mws0250	182.1	181.065	C9H11NO3	[M+H]+	L-(-)-Tyrosine	Amino acids and derivatives	Amino acids and derivatives	60-18-4	A	10485000	10125000	10099000	10556000	12289000	13091000	15039000	12891000	13248000	20890000	22912000	22924000	18648000	15495000	17858000
mws0254	156.1	155.061	C6H9N3O2	[M+H]+	L-Histidine	Amino acids and derivatives	Amino acids and derivatives	71-00-1	B	25607	29544	27354	39806	32401	27810	115890	34682	54630	549870	425590	576630	175190	192120	211960
mws0256	118.1	117.07	C5H11NO2	[M+H]+	L-Valine	Amino acids and derivatives	Amino acids and derivatives	72-18-4	B	6069400	5366400	5997700	8282600	7841000	9367700	13925000	7356600	8022900	21399000	21483000	24844000	12888000	12255000	12750000
mws0258	132	131.085	C6H13NO2	[M+H]+	L-Isoleucine	Amino acids and derivatives	Amino acids and derivatives	73-32-5	A	20853000	22334000	21855000	27030000	26164000	37760000	52164000	28081000	31546000	49452000	60221000	56946000	43436000	38384000	42417000
mws0260	175	174.1	C6H14N4O2	[M+H]+	L-(+)-Arginine	Amino acids and derivatives	Amino acids and derivatives	74-79-3	B	166020	97949	101720	155610	152080	183840	646730	218940	247120	1382700	1854800	1480800	556060	755130	638640
mws0282	203	204.08	C11H12N2O2	[M-H]-	L-Tryptophan	Amino acids and derivatives	Amino acids and derivatives	73-22-3	A	1348600	1149700	1174000	1925800	1851000	2354500	10793000	3254800	3584900	7928300	11966000	11345000	5120200	5213200	5267000
mws0289	478.1	479.268	C23H46NO7P	[M-H]-	LysoPE 18:1	Lipids	LPE	89576-29-4	A	138910	114450	159120	185640	220950	235480	307410	281430	461210	832250	667850	1131600	407360	391920	424000
mws0340	143	144.035	C6H8O4	[M-H]-	2,3-Dimethylsuccinic acid	Amino acids and derivatives	Amino acids and derivatives	13545-04-5	B	410700	407010	489540	325120	348680	282510	213830	264600	260950	149140	194440	155700	281770	292020	295460
mws0376	115	116.006	C4H4O4	[M-H]-	Fumaric acid	Organic acids	Organic acids	110-17-8	B	185600	155180	281400	147840	337600	316320	145700	266200	357290	427510	568670	293490	278400	299610	277720
mws0520	224.1	223.074	C11H13NO4	[M+H]+	N-Acetyl-L-tyrosine	Amino acids and derivatives	Amino acids and derivatives	537-55-3	B	59324	52734	61496	58887	60435	53606	70642	71369	76342	352840	328940	293090	118530	125060	117900
mws0567	146.09	145.076	C5H11N3O2	[M+H]+	4-Guanidinobutyric acid	Organic acids	Organic acids	463-00-3	B	40151000	44210000	48627000	28619000	28961000	33114000	27289000	23824000	28781000	19202000	13929000	19980000	34333000	34243000	34797000
mws0574	103.05	104.041	C4H8O3	[M-H]-	α-Hydroxyisobutyric acid	Organic acids	Organic acids	594-61-6	B	46785	48117	48613	27644	29101	33408	12412	32178	24476	9	9	9	27793	24919	15770
mws0576	103.05	104.041	C4H8O3	[M-H]-	3-Hydroxybutyrate	Organic acids	Organic acids	300-85-6	B	8147700	7925100	7827800	6141100	7416800	6822200	5447200	4905700	5084100	2411100	2384400	2879400	5126000	5902800	4285700
mws0629	281.3	280.092	C13H16N2O5	[M+H]+	Asp-phe	Amino acids and derivatives	Amino acids and derivatives	13433-09-5	B	42867	33254	45395	28478	34653	31705	40854	31102	45464	98872	73249	85723	44721	44715	46799
mws0671	120.1	119.05	C4H9NO3	[M+H]+	L-Homoserine	Organic acids	Organic acids	672-15-1	B	321820	323600	302080	423990	493700	524430	606090	570500	532110	1909800	1771500	1596700	906600	827240	826600
mws0675	335.1	334.041	C11H15N2O8P	[M+H]+	β-Nicotinamide mononucleotide	Nucleotides and derivatives	Nucleotides and derivatives	1094-61-7	B	219140	136790	123980	90219	73843	94551	193350	251690	108040	485690	492470	665590	251350	259770	240190
mws0677	219	218.095	C12H14N2O2	[M+H]+	N-Acetyl-5-hydroxytryptamine	Alkaloids	Alkaloids	1210-83-9	B	97401	81178	77419	93444	128320	135260	244860	127970	150180	318580	350450	369750	166800	183750	163570
mws0813	128	129.036	C5H7NO3	[M-H]-	5-Oxoproline	Amino acids and derivatives	Amino acids and derivatives	149-87-1	B	7436.2	5423.1	9840.1	3800.9	5722.7	9128.1	9181	4092.9	7884.4	17796	13204	15250	8416.6	8017.6	11416
mws0847	150	149.063	C6H7N5	[M+H]+	1-Methyladenine	Nucleotides and derivatives	Nucleotides and derivatives	5142-22-3	B	13513	11915	18678	8696.4	7224.2	14280	31291	19480	14910	54381	54542	56346	35195	25544	30243
mws0906	341	342.113	C16H22O8	[M-H]-	Coniferin	Phenolic acids	Phenolic acids	531-29-3	B	18794000	7916400	16708000	3264600	3379400	1203900	2141500	3939000	2239200	2197300	3105800	1201200	5534200	5472300	5233700
mws0972	131.08	132.07	C6H12O3	[M-H]-	5-Hydroxyhexanoic acid	Organic acids	Organic acids	185956-02-9	B	67383	137350	72808	25735	42848	67928	30677	46751	25714	14697	8709	9	38935	50111	43707
mws1490	281.3	282.234	C18H34O2	[M-H]-	Oleic Acid	Lipids	Free fatty acids	112-80-1	B	279190	196450	356840	175080	280860	142460	81944	107870	106250	112200	89847	104440	208410	215090	143080
mws1562	361.12	362.102	C15H22O10	[M-H]-	Catalpol	Others	Others	2415-24-9	B	183460	121750	156500	84699	56031	32604	71939	123960	75315	72020	98030	48330	103890	89182	77020
mws1587	132.1	131.085	C6H13NO2	[M+H]+	α-Aminocaproic acid	Amino acids and derivatives	Amino acids and derivatives	327-57-1	A	25207000	26520000	25564000	31835000	29119000	42299000	57677000	33207000	36336000	52438000	65109000	58480000	47408000	43701000	48123000
mws1589	503.2	504.14	C18H32O16	[M-H]-	Panose	Others	Saccharides and Alcohols	33401-87-5	B	23451	36336	16270	22067	30139	14759	24228	32144	24442	213250	291310	112400	86081	111680	83963
mws1608	447.09	448.082	C21H20O11	[M-H]-	Isoorientin	Flavonoids	Flavonoid carbonoside	4261-42-1	B	109160	165300	145990	277420	232310	183430	214080	330110	264360	415610	546300	571840	247680	288530	310510
mws2213	147.05	148.046	C9H8O2	[M-H]-	Cinnamic acid	Phenolic acids	Phenolic acids	140-10-3	B	21047	17417	19508	6120.6	6454.7	5393.2	3271.4	5230.5	5463.2	9	3562.7	9	7021.9	6616.1	9055.7
mws4176	237.12	236.103	C12H16N2O3	[M+H]+	Alanylphenylalanine	Amino acids and derivatives	Amino acids and derivatives	1999-45-7	B	442960	261240	370080	171170	252150	239930	206080	177740	223030	116930	122590	144620	211070	240540	247160
mws5035	279.17	278.147	C15H22N2O3	[M+H]+	Leucylphenylalanine	Amino acids and derivatives	Amino acids and derivatives	56217-82-4	B	524780	378680	458620	174020	208190	201270	205870	168480	214630	113950	105690	135100	266070	290160	266050
mws5045	215.17	216.156	C12H24O3	[M-H]-	12-Hydroxydodecanoic acid	Lipids	Free fatty acids	505-95-3	B	20939	10284	8467.2	5764.7	5316.8	5419	4717.8	3973.1	6867	2927.9	3052.6	3005.6	7284.2	8917.9	7595.4
pma0948	138.09	137.091	C8H11NO	[M+H]+	Hydroxyphenethylamine	Others	Others	-	B	19617	22844	20651	33835	35845	27231	33135	40139	34004	131710	126950	114470	64050	59232	54139
pma3606	295.2	294.2	C18H30O3	[M+H]+	9-Hydroxy-(10E,12Z,15Z)-octadecatrienoic acid	Lipids	Glycerol ester	-	B	185650	186070	189750	106380	113700	108540	81666	73776	98941	58286	81482	61011	117120	107410	110590
pma3649	132.1	131.1	C5H9NO3	[M+H]+	5-Aminolevulinate	Alkaloids	Alkaloids	106-60-5	B	1528800	1682600	1597500	2138300	2666800	2943100	6494500	2693800	2293500	8536500	8501400	9871700	4637600	5812300	4488200
pma6389	345.2	344.2	C18H16O7	[M+H]+	Ayanin	Flavonoids	Flavonols	-	B	54680	47814	62031	42822	28234	25142	16488	26351	17017	10231	6689.7	6717.4	27254	29145	28336
pma6455	229.02	230.02	C5H11O8P	[M-H]-	Ribulose-5-phosphate	Others	Saccharides and Alcohols	4300-28-1	B	78163	57383	56974	51716	41699	58084	48238	51623	70279	17238	20350	38346	46264	35950	50350
pma6460	337	338.1	C16H18O8	[M-H]-	5-O-p-Coumaroylquinic acid	Phenolic acids	Phenolic acids	32451-86-8	B	2237200	2051900	1984500	994040	825540	725200	871850	962010	671450	850180	917060	549360	1191300	1304000	1141500
pmb0130	203	202	C12H14N2O	[M+H]+	N-Acetyl tryptamine	Phenolic acids	Phenolic acids	-	B	132030	90578	137870	15354	22050	11381	10460	10377	8075.9	9	9	9	40350	41033	35726
pmb0149	351	350.222	C21H34O4	[M+H]+	MAG(18:4)isomer1	Lipids	Glycerol ester	-	A	44969	34725	41170	37727	34020	32587	19043	14633	18830	8510.3	10297	11587	38209	24827	22714
pmb0382	339.1	338.067	C19H14O6	[M+H]+	O-Feruloyl 4-hydroxylcoumarin	Lignans and Coumarins	Coumarins	-	A	306080	268670	320710	226360	152850	119940	150510	204400	134690	78621	110390	63577	202130	153620	146900
pmb0464	458.1	457.143	C16H27NO14	[M+H]+	Aspartic acid di-O-glucoside	Amino acids and derivatives	Amino acids and derivatives	-	B	101220	50209	50767	81139	79497	69051	60412	69396	62782	408590	279990	423780	213060	121040	220400
pmb0576	519	518	C24H22O13	[M+H]+	Apigenin O-malonylhexoside	Flavonoids	Flavonoid	-	B	192070	185210	154600	201600	208410	176230	264690	291570	282810	527730	404090	373380	283620	272770	272530
pmb0744	435.11	434.085	C24H18O8	[M+H]+	Tricin O-phenylformic acid	Flavonoids	Flavonoid	-	B	178220	164670	157230	157560	165610	134260	110000	120250	125980	61113	50474	43556	133700	139460	142380
pmb0751	321.1	320.09	C16H16O7	[M+H]+	5-O-p-Coumaroylshikimic acid	Phenolic acids	Phenolic acids	-	B	463450	612050	536670	426690	412760	251310	230780	284200	210770	128740	78092	123130	265520	269330	290110
pmb0752	369.1	368.093	C17H20O9	[M+H]+	3-O-Feruloyl quinic acid	Phenolic acids	Phenolic acids	1899-29-2	A	674020	727740	680260	975720	350360	448150	415970	1539000	895640	1961000	2605000	1187200	896200	1053400	1335600
pmb0764	144.1	143.033	C6H9NOS	[M+H]+	4-Methyl-5-thiazoleethanol	Others	Others	137-00-8	B	26758	25189	51580	19765	44919	55814	51392	60050	54808	75911	84969	48645	54000	52236	58712
pmb0771	314	313.131	C18H19NO4	[M+H]+	N-Feruloyl tyramine	Phenolic acids	Phenolic acids	66648-43-9	B	25440	17696	15305	15045	16435	11670	11160	15282	14625	10505	9135.2	4728.6	14757	14472	11557
pmb0782	86.1	85.1	C5H11N	[M+H]+	Piperidine	Alkaloids	Alkaloids	110-89-4	B	335660	275290	336120	453780	500270	836070	1628800	587010	721390	2012900	2721100	2996600	1165000	894160	1071700
pmb0790	494.1	493.153	C20H31NO13	[M+H]+	Pyridoxine di-O-hexoside	Others	Vitamin	-	B	8217.2	10084	9503.9	5522.4	8727.4	7211.6	8525.3	5536.8	10556	4365.7	4701	4737.1	7522.1	7131.2	9590.6
pmb0801	346	345.089	C14H19NO9	[M+H]+	4-Pyridoxic acid O-hexoside	Others	Vitamin	-	A	111970	100720	98806	119420	125480	121900	150310	142210	109020	171810	265210	190590	151610	113360	121170
pmb0818	206.1	205.1	C11H11NO3	[M+H]+	Methoxyindoleacetic acid	Alkaloids	Plumerane	3471-31-6	B	89723	74993	67253	139500	120040	174210	1021000	243850	267570	669360	1160800	1015900	415760	413480	426330
pmb0819	157	156	C10H8N2	[M+H]+	3-Indoleacetonitrile	Alkaloids	Plumerane	771-51-7	B	10971	13395	14647	24399	18515	28958	135320	34443	37028	97717	147720	135260	84547	93680	83169
pmb0856	480.31	479.268	C23H46NO7P	[M+H]+	LysoPE 18:1(2n isomer)	Lipids	LPE	-	A	51931	34580	55902	94146	98057	128010	212290	185040	239920	591970	483590	683700	230500	235030	216570
pmb0864	426.3	425.224	C19H40NO7P	[M+H]+	LysoPE 14:0	Lipids	LPE	-	A	8367.8	7773.6	12209	9665.1	10672	12054	14542	11458	15758	23525	26996	34992	16318	16552	16751
pmb0865	518.2	517.282	C26H48NO7P	[M+H]+	LysoPC 18:3(2n isomer)	Lipids	LPC	-	A	2481900	2137000	3320400	3146500	3953200	3556300	3415900	3031000	3211900	5748200	6878400	6314500	3994100	4127900	3831200
pmb0883	482.1	481.1	C23H48NO7P	[M+H]+	LysoPE 18:0	Lipids	Glycerol ester	69747-55-3	B	3565	2962.9	1748.5	4090.3	4317.7	5638.6	5327.4	6594.3	8634.1	11455	8789.8	15152	5077.2	7658.8	6335.7
pmb0889	279.3	278.205	C18H30O2	[M+H]+	Punicic acid	Lipids	Free fatty acids	544-72-9	B	1333100	1099300	1363800	705790	699980	799440	515120	403240	668540	301960	400850	417050	708350	791310	756920
pmb0890	355.1	354.251	C21H38O4	[M+H]+	MAG(18:2)	Lipids	Glycerol ester	-	B	696130	1136500	1112000	765150	734090	687000	523440	403880	502210	264320	169180	211650	786250	639720	527990
pmb1096	118	117.053	C8H7N	[M+H]+	Indole	Alkaloids	Plumerane	120-72-9	A	9561.9	11665	6743.1	16858	12134	19474	85988	22096	31602	52785	97774	97711	40653	37102	38550
pmb1207	339.1	338.067	C19H14O6	[M+H]+	O-Feruloyl 3-hydroxylcoumarin	Lignans and Coumarins	Coumarins	-	B	186260	109570	121460	85893	85650	31446	48179	50227	42071	70264	64348	31950	74053	56079	60079
pmb1605	353.3	352.237	C21H36O4	[M+H]+	MAG(18:3)isomer3	Lipids	Glycerol ester	-	A	7711100	7932000	8255800	6272300	8359200	7521500	4512000	3485700	4860500	3227000	3458100	3401600	6482800	6174700	5289800
pmb1650	279.2	278.2	C18H30O2	[M+H]+	Octadeca-11E,13E,15Z-trienoic acid	Lipids	Glycerol ester	25575-00-2	B	6007600	5818100	7292600	7324700	9027000	7442900	8015400	7125300	7115000	13432000	11853000	12960000	7889800	8564900	8204600
pmb1754	184	183	C8H15NO6	[M+H]+	O-Phosphocholine	Alkaloids	Alkaloids	107-73-3	B	1834100	1322000	1992100	2234600	1642200	1823400	2264300	1708500	1357000	470380	640270	1033100	1755600	2041300	1693900
pmb2260	480.31	479.268	C23H46NO7P	[M+H]+	LysoPC 15:1	Lipids	LPC	-	B	5746.8	5850.7	7051.3	5301.5	6462.1	4682.4	3800.2	4360.5	6134.5	2756.9	9	9	5336.1	6262.6	5685.7
pmb2507	213.1	214.1	C5H11O7P	[M-H]-	2-Deoxyribose 1-phosphate	Others	Others	17210-42-3	B	180580	133410	177810	216170	233110	191000	124470	148790	127410	62743	76871	67414	106020	137740	82401
pmb2554	529.1	530.137	C23H30O14	[M-H]-	5-O-Feruloyl quinic acid glucoside	Phenolic acids	Phenolic acids	-	B	6680.3	6866.9	7857.2	9868.1	5181.2	5473.1	9135.3	12492	12485	39845	50543	27767	13412	16543	15210
pmb2657	289.1	290.1	C10H18N4O6	[M-H]-	Argininosuccinate	Organic acids	Organic acids	2387-71-5	B	98604	78486	96235	76182	60184	72765	39778	53870	73577	26704	34051	39658	61862	57274	60690
pmb2778	295	296.214	C18H32O3	[M-H]-	9,10-EODE	Lipids	Free fatty acids	65167-83-1	A	4180300	2988400	3543600	2008500	2039800	2293500	1371200	1212600	1708700	866850	993190	1098300	2095800	2055300	2015700
pmb2784	293.2	294.199	C18H30O3	[M-H]-	13-HOTrE	Lipids	Free fatty acids	87984-82-5	B	18079	13810	8901.1	11831	10501	9032.3	8294.9	6963.4	7366.6	6550.1	5249.7	5652.5	12968	9674.2	10725
pmb2787	293.2	294.199	C18H30O3	[M-H]-	9-KODE	Lipids	Free fatty acids	54232-59-6	A	16334	23448	18993	16688	17979	20516	7502.6	11067	11345	9757.7	7765.8	11161	13631	13230	14518
pmb2799	295	296.214	C18H32O3	[M-H]-	12,13-EODE	Lipids	Free fatty acids	6799-85-5	A	14978	18613	16470	11857	13247	15140	8333.8	5316.8	10209	5665.4	6401.7	6177	12088	10508	8908.1
pmb2804	311.1	312.1	C18H32O4	[M-H]-	13-HPODE	Lipids	Glycerol ester	33964-75-9	B	261350	250770	274660	163360	182380	196500	144970	134930	155530	107690	120430	124190	191630	188470	167290
pmb2833	529	530.137	C23H30O14	[M-H]-	3-O-Feruloyl quinic acid glucoside	Phenolic acids	Phenolic acids	-	B	4766.4	5726.4	6618.7	7142.6	5532.2	3943.9	5658	10751	14701	35299	45422	31654	12454	16704	16600
pmb2922	565.1	566.029	C15H24N2O17P2	[M-H]-	Uridine 5'-diphospho-D-glucose	Nucleotides and derivatives	Nucleotides and derivatives	133-89-1	B	444210	391610	532020	501780	462080	407500	715250	933150	448070	1503900	1454700	1784800	859590	783130	722460
pmb2940	385.1	386.102	C17H22O10	[M-H]-	1-O-β-D-Glucopyranosyl sinapate	Phenolic acids	Phenolic acids	78185-48-5	B	13528	12483	13246	25756	30525	17488	47565	43788	37533	48324	75738	56569	34374	46221	33913
pmb3045	505.1	506.085	C23H22O13	[M-H]-	Tricin O-glucuronic acid	Flavonoids	Flavonoid	-	B	1086900	1812300	1825900	3140800	1840100	1439900	1445100	2720200	2059400	3272100	4499200	3036400	2292300	2355400	2533700
pmb3061	499.1	500.128	C22H28O13	[M-H]-	5-O-p-Coumaroyl quinic acid O-hexoside	Phenolic acids	Phenolic acids	-	B	10498	15449	7636.3	24266	22800	19902	33891	23497	21549	67072	72024	53429	29614	32510	30528
pmb3064	499.2	500.128	C22H28O13	[M-H]-	3-O-p-coumaroyl quinic acid O-hexoside	Phenolic acids	Phenolic acids	-	B	11849	16358	9870.1	20750	19301	12178	26790	23489	26243	51931	51747	42828	19868	30165	26384
pmb3072	481.1	482.12	C22H26O12	[M-H]-	3-O-p-coumaroyl shikimic acid O-hexoside	Phenolic acids	Phenolic acids	-	B	107220	78429	88066	100000	75128	84955	134090	112320	103440	229560	177970	194070	125910	144260	112100
pmb3074	337.1	338.085	C16H18O8	[M-H]-	3-O-p-Coumaroyl quinic acid	Phenolic acids	Phenolic acids	1899-30-5	B	3778500	3216600	3755600	7936200	2568900	4483700	4674200	13028000	8556900	11614000	18279000	9655900	9410800	8868400	8916000
pmb4777	337.1	338.085	C16H18O8	[M-H]-	4-Hydroxy-7-methoxycoumarin-β-rhamnoside	Lignans and Coumarins	Coumarins	-	A	736030	614040	668150	440230	414620	341110	561910	580780	441940	353000	356460	253500	515960	467320	473100
pmc0066	333.05	332.052	C10H13N4O7P	[M+H]+	2'-Deoxyinosine-5'-monophosphate	Nucleotides and derivatives	Nucleotides and derivatives	-	B	2961800	4043200	3871000	2232800	1990600	928410	686710	911480	812920	354090	386550	288010	867190	1213200	932290
pmc0274	167.1	166.1	C6H6N4S	[M+H]+	6-Methylmercaptopurine	Nucleotides and derivatives	Nucleotides and derivatives	50-66-8	B	3528200	2969100	3359800	3608400	3999100	5104000	16613000	5888800	5852200	11430000	18399000	17334000	9398600	9602000	8893000
pmc0960	544.4	543.4	C28H50NO7P	[M+H]+	LysoPC 20:4	Lipids	PC	-	B	4924.7	5722.6	8775	9559.5	12667	13560	21382	19521	26471	49776	37003	53306	19304	19820	16959
pmd0130	468.3	467.268	C22H46NO7P	[M+H]+	LysoPC 14:0(2n isomer)	Lipids	LPC	-	B	15458	14710	23189	15636	16302	17582	14947	12110	17595	35496	39108	42450	25063	26000	26930
pme0006	116.1	115.056	C5H9NO2	[M+H]+	L-Proline	Amino acids and derivatives	Amino acids and derivatives	147-85-3	B	4093800	3834500	3624100	3228200	2766400	2917300	3379600	3502100	2969300	8045500	8189100	8128200	4376900	4919400	4480500
pme0010	106	105.043	C5H12N2O2	[M+H]+	L-Serine	Amino acids and derivatives	Amino acids and derivatives	56-45-1	B	367790	353610	410170	306310	346460	317180	311140	298090	294010	832330	736410	807210	530440	461240	397320
pme0026	147	146.095	C6H14N2O2	[M+H]+	L-(+)-Lysine	Amino acids and derivatives	Amino acids and derivatives	56-87-1	B	353970	304300	348470	448750	396830	403370	621440	280760	367490	1171000	1237800	1506700	762940	762530	729980
pme0120	118.2	117.07	C5H11NO2	[M+H]+	5-Aminovaleric acid	Amino acids and derivatives	Amino acids and derivatives	660-88-8	B	9302.3	6135.6	9619.5	16083	24050	20663	21076	19097	24745	23554	29745	27433	20849	22383	21166
pme0122	189.2	188.103	C8H16N2O3	[M+H]+	N6-Acetyl-L-lysine	Amino acids and derivatives	Amino acids and derivatives	692-04-6	A	562040	494540	519740	933940	977000	1155400	1663000	1240600	1018500	4795700	8376800	6918100	2120000	2556400	2601700
pme0193	147.07	146.06	C5H10N2O3	[M+H]+	L-Glutamine	Amino acids and derivatives	Amino acids and derivatives	56-85-9	B	441830	403770	459840	596630	451000	463400	805910	370160	428310	1377000	1644900	1872600	799720	1005200	868380
pme0264	243.09	242.078	C10H14N2O5	[M+H]+	Thymidine	Nucleotides and derivatives	Nucleotides and derivatives	50-89-5	A	266430	272370	220120	86139	138690	194420	188740	125930	142530	82900	81148	80421	175380	163570	142840
pme0274	132.09	131.085	C6H13NO2	[M+H]+	6-Aminocaproic acid	Organic acids	Organic acids	60-32-2	B	333500	277640	320770	357260	392810	548290	1151600	486260	414600	1517300	1707300	2035300	808000	931090	811520
pme0278	191.09	190.083	C7H14N2O4	[M+H]+	2,6-Diaminooimelic acid	Amino acids and derivatives	Amino acids and derivatives	583-93-7	B	48738	46682	45918	46115	38565	48366	45699	39920	48086	258740	279060	269580	104060	115120	116500
pme0281	165.03	166.021	C8H6O4	[M-H]-	Terephthalic acid	Phenolic acids	Phenolic acids	100-21-0	B	1010600	1046400	879370	1396700	1391700	1986800	1481400	1610700	1336000	5195300	4365100	5592500	2072500	2068500	2047500
pme0282	165.03	166.021	C8H6O4	[M-H]-	Phthalic acid	Organic acids	Organic acids	88-99-3	B	63363	76949	81943	154610	155080	123360	126110	110070	130770	526680	410450	589170	198970	199310	192480
pme0443	493.13	493.135	C23H25O12+	[M]+	Malvidin 3-O-galactoside (Primulin)	Flavonoids	Anthocyanins	30113-37-2	B	31494	30627	20339	24758	28744	32340	56539	53302	60156	113800	157930	129180	82098	72798	70121
pme0444	493.13	493.135	C23H25O12+	[M]+	Malvidin 3-O-glucoside (Oenin)	Flavonoids	Anthocyanins	18470-06-9	B	61480	45689	47808	65870	71037	66927	82176	103020	84825	314370	308790	298890	113970	168070	119900
pme0500	503.44	504.14	C18H32O16	[M-H]-	D-(+)-Melezitose	Others	Saccharides and Alcohols	597-12-6	B	13299	15664	11857	12129	13436	3226.7	12769	17439	16856	123480	106200	75623	34396	56022	41865
pme1184	268.1	267.084	C10H13N5O4	[M+H]+	Deoxyguanosine	Nucleotides and derivatives	Nucleotides and derivatives	961-07-9	B	527260	516190	442900	185740	213090	366970	342650	251020	360200	205570	237730	244020	305500	341750	303300
pme1187	257.08	258.072	C10H14N2O6	[M-H]-	5-Methyluridine	Nucleotides and derivatives	Nucleotides and derivatives	1463-10-1	B	9	2423	9	4016.7	1678	9	9	4652.9	5135	39085	24427	29011	12919	8029.9	8363.9
pme1210	150	149.042	C5H11NO2S	[M+H]+	L-Methionine	Amino acids and derivatives	Amino acids and derivatives	63-68-3	A	336580	274020	310440	183670	136100	201080	738510	316300	292130	1112200	1654400	1349300	634930	604020	582930
pme1228	221.1	220.075	C11H12N2O3	[M+H]+	5-Hydroxy-L-tryptophan	Amino acids and derivatives	Amino acids and derivatives	56-69-9	B	11987	9678.4	9604.2	9085.5	5431.3	6189.7	16738	15533	7305.9	16628	27157	20483	20045	12397	12506
pme1383	170.1	169.065	C8H11NO3	[M+H]+	Pyridoxine	Others	Vitamin	65-23-6	B	145430	133760	156540	137670	131210	143250	152490	134880	109210	67327	51023	91472	144770	125530	138220
pme1419	164	199.032	C6H14ClNO2S	[M-Cl]+	L-Methionine methyl ester	Amino acids and derivatives	Amino acids and derivatives	2491-18-1	B	20932	23269	26811	21759	21938	26792	39369	32749	22011	63811	54253	61973	31951	34163	39068
pme1654	209.12	210.126	C12H18O3	[M-H]-	(+)-Jasmonic acid	Organic acids	Organic acids	6894-38-8	B	1372500	1029100	1387300	575710	825570	876350	490330	656630	765710	87295	224670	155740	695490	698580	722420
pme1665	593.16	594.132	C27H30O15	[M-H]-	Isovitexin 7-O-glucoside(Saponarin)	Flavonoids	Flavonoid carbonoside	20310-89-8	B	67459	58046	81024	132060	132300	130750	199590	195390	201450	241520	216650	221960	172830	155100	135280
pme1975	103	101.995	C3H2O4	[M-H]-	Malonic acid	Organic acids	Organic acids	-	B	7191800	5870200	6847500	4799800	6596200	5644300	4352400	4154300	4431800	2022900	2214200	2240000	4330000	5104700	4092300
pme2049	103	104.041	C4H8O3	[M-H]-	2-Hydroxybutanoic acid	Organic acids	Organic acids	600-15-7	B	121600	189420	130240	72935	91913	113770	38091	113190	82772	9	9	16815	72481	71206	69912
pme2074	322.4	323.21	C18H29NO4	[M-H]-	N-[(-)-Jasmonoyl]-(L)-Isoleucine (JA-L-Ile)	Organic acids	Organic acids	120330-93-0	B	892230	1032200	834280	194540	436700	644580	144410	413330	252930	12234	70732	39020	438800	402040	384950
pme2482	139.1	138.026	C7H6O3	[M+H]+	Protocatechuic aldehyde	Flavonoids	Flavanols	139-85-5	A	1033700	923570	1234800	488650	441700	377870	434110	715790	526370	431680	675010	459500	646420	729350	667560
pme2550	173.02	174.016	C6H6O6	[M-H]-	Cis-Aconitic acid	Organic acids	Organic acids	585-84-2	B	390920	298120	608640	142330	205780	130520	85062	99508	87428	32315	23618	59699	140580	148820	161990
pme2559	174	175.039	C6H9NO5	[M-H]-	N-Acetylaspartate	Amino acids and derivatives	Amino acids and derivatives	997-55-7	B	54135	53650	59948	69837	76082	90405	73259	84333	94022	199380	173350	257420	78600	87481	88942
pme2566	217	218.078	C8H14N2O5	[M-H]-	(5-L-Glutamyl)-L-amino acid	Amino acids and derivatives	Amino acids and derivatives	5875-41-2	B	180020	153310	132580	152490	227190	156200	234130	179430	182290	362220	288320	303490	218510	247870	156500
pme2634	118	117.07	C5H11NO2	[M+H]+	DL-Norvaline	Amino acids and derivatives	Amino acids and derivatives	760-78-1	B	6064400	5576800	6387700	8617100	8123200	9411900	14523000	7625800	8176800	20504000	21730000	24803000	14269000	12559000	12760000
pme2679	132	131.095	C6H13NO2	[M+H]+	L-Allo-Isoleucine	Amino acids and derivatives	Amino acids and derivatives	1509-34-8	B	1439700	1553600	1566600	1977600	2304300	2460900	5830400	2532800	1900500	6761200	7465700	9364000	3958300	5264500	4045600
pme2735	399.2	398.137	C15H25Cl3N6O5S	[M+H]+	S-(5'-Adenosyl)-L-methionine	Amino acids and derivatives	Amino acids and derivatives	29908-03-0	B	86603	52160	88835	47190	50945	45081	83556	100770	41983	148470	163340	151620	90962	111290	81103
pme2914	161	162.044	C6H10O5	[M-H]-	3-Hydroxy-3-methylpentane-1,5-dioic acid	Amino acids and derivatives	Amino acids and derivatives	503-49-1	A	359100	383430	319250	473700	523940	629940	692760	594060	730130	2095000	2173900	2400800	893670	820090	779920
pme3188	323	324.021	C9H13N2O9P	[M-H]-	Uridine 5'-monophosphate	Nucleotides and derivatives	Nucleotides and derivatives	58-97-9	B	42809	54225	33302	44677	54372	112470	62964	65207	78173	73870	117790	125180	65056	70974	72371
pme3207	141.03	142.021	C6H6O4	[M-H]-	Trans,trans-Muconic acid	Organic acids	Organic acids	3588-17-8	B	702690	987400	1024400	847630	666170	710690	265700	529690	695990	309950	181720	290590	624290	554340	556790
pme3313	259	260.03	C6H13O9P	[M-H]-	D-Fructose 6-phosphate	Others	Saccharides and Alcohols	643-13-0	B	375550	313230	237940	241560	240030	234070	125750	155670	135750	116660	127100	146630	281110	160660	179180
pme3337	384	383.09	C14H17N5O8	[M+H]+	N6-Succinyl Adenosine	Nucleotides and derivatives	Nucleotides and derivatives	4542-23-8	B	160670	164800	123490	136600	130570	139740	178650	175570	141690	321450	342400	285380	192900	244470	198430
pme3388	189	188.114	C7H16N4O2	[M+H]+	H-HomoArg-OH	Amino acids and derivatives	Amino acids and derivatives	156-86-5	B	11461	8431.9	6274.2	25720	19920	18812	58605	48748	47373	233860	317540	279450	68791	119820	87502
pmf0297	297.32	298.324	C20H42O	[M-H]-	1-Eicosanol	Lipids	Glycerol ester	629-96-9	B	46696	46514	36097	26866	23579	29247	30444	22528	25772	16071	21673	21988	32201	31507	28218
pmf0359	325.08	324.07	C15H16O8	[M+H]+	Skimmin	Lignans and Coumarins	Coumarins	93-39-0	A	1315800	567190	1622700	263000	202820	90550	162050	390700	219370	267130	436950	154910	453930	335220	416490
pmn001320	237.07	238.073	C12H14O5	[M-H]-	1-O-p-Cumaroylglycerol	Phenolic acids	Phenolic acids	106055-11-2	B	119760	167610	110810	99470	76791	76311	101580	161270	70888	9	9	9	121740	141970	97735
pmn001336	431.1	432.088	C21H20O10	[M-H]-	Aloeemodin-8-O-D-glucopyranoside	Quinones	Anthraquinone	-	B	58130	56976	61819	54676	41360	30664	32008	31213	31745	25522	24260	24332	51824	36986	42816
pmn001394	405.1	406.108	C20H22O9	[M-H]-	2,3,5,4'-Tetrahydroxy-stilbene-2-O-D-glucopyranoside	Others	Stilbene	-	B	47975	32897	49557	37609	48221	41362	66800	54921	57987	209500	257980	240300	99036	71045	95189
pmn001399	405.1	406.108	C20H22O9	[M-H]-	2,4,6,4'-Tetrahydroxy-stilbene-2-O-D-glucopyranoside	Others	Stilbene	-	B	15039	9	31876	39033	39714	17181	29297	39703	58365	40889	47665	39612	21706	24833	26076
pmn001495	329.2	330.251	C19H38O4	[M-H]-	Hexadecanoic acid 2,3-dihydroxypropyl ester	Lipids	Glycerol ester	542-44-9	A	12804000	13137000	11264000	11844000	12502000	16698000	10198000	8640800	12682000	4436600	5717300	7663500	11439000	10497000	11159000
pmn001511	285.1	286.09	C13H18O7	[M-H]-	3-Hydroxy-5-Methylphenol-1-Oxy-β-D-Glucose	Phenolic acids	Phenolic acids	-	B	202940	181450	234710	107790	104080	90991	108040	121170	108370	84361	96214	93361	142280	106780	118070
pmn001517	329.1	330.113	C15H22O8	[M-H]-	3,4,5-Trimethoxyphenyl-β-D-Glucopyranoside	Phenolic acids	Phenolic acids	-	B	1200200	1131800	1511800	2314700	2443400	2164000	5008200	4780700	4607600	15898000	11945000	15990000	5808400	5872000	5294000
pmn001554	329.1	330.061	C17H14O7	[M-H]-	Petasiphenone	Phenolic acids	Phenolic acids	162616-81-1	A	616900	280520	452150	81826	73000	26077	57484	208110	72475	101490	206890	64470	206070	200200	196350
pmn001688	295.23	296.214	C18H32O3	[M-H]-	9S-Hyroxy-10E,12E-octadecadienoic acid	Lipids	Free fatty acids	-	A	789410	725040	749780	434040	447060	409980	290020	256600	381010	172550	205360	211970	453700	435170	425510
pmn001694	329.23	330.217	C18H34O5	[M-H]-	9,10,13-Trihyroxy-11-octadecadienoic acid	Lipids	Free fatty acids	-	A	12096000	12832000	10775000	11443000	11584000	16243000	9812600	8257500	12034000	4443000	5529900	6893100	11096000	9857200	10493000
pmn001695	371.1	372.088	C16H20O10	[M-H]-	Trihydroxycinnamoylquinic acid	Phenolic acids	Phenolic acids	-	A	5908000	8522700	7099100	11911000	13160000	12370000	14081000	13279000	15542000	14940000	12950000	15351000	12499000	12347000	11855000
pmn001702	461.08	462.062	C21H18O12	[M-H]-	Tetahydroxy-flavone-7-O-β-D-glucuronide	Flavonoids	Flavonoid	-	B	38192	49543	65782	81295	54359	53055	49528	98596	72049	126170	133170	77270	63794	76305	65831
pmp000012	463.08	462.062	C21H18O12	[M+H]+	Scutellarin	Flavonoids	Flavonoid	27740-01-8	B	20769	28426	47783	75904	44486	25706	25688	44859	57519	68666	85904	62597	58298	55770	54945
pmp000086	269.1	268.081	C13H16O6	[M+H]+	1-Feruloyl-sn-glycerol	Phenolic acids	Phenolic acids	-	B	102240	84745	121240	48511	43690	23190	26900	61433	48728	48809	45920	47093	52581	72878	46427
pmp000087	269.1	268.081	C13H16O6	[M+H]+	2-Feruloyl-sn-glycerol	Phenolic acids	Phenolic acids	-	B	191720	193590	279150	96755	67837	51145	76182	68759	69484	85352	121650	60339	75901	105020	101900
pmp000091	445.14	444.122	C23H24O9	[M+H]+	Glyceryl 1,3-diferulate	Phenolic acids	Phenolic acids	83008-46-2	B	139040	132120	170820	13286	31011	21959	14721	46626	145200	12316	27393	15345	66814	66431	74273
pmp000194	519.11	518.085	C24H22O13	[M+H]+	Malonyglygenistin	Flavonoids	Isoflavones	-	B	14575	15314	11139	18599	24945	16703	29119	29198	24077	55708	63350	44064	31369	37915	37277
pmp000231	339.1	338.085	C16H18O8	[M+H]+	Trans-3-O-p-coumaric quinic acid	Phenolic acids	Phenolic acids	-	A	11965000	12537000	13547000	5742700	5424400	3908900	4766600	6267100	4528000	5151600	7657600	3437100	6792100	7547600	7768600
pmp000573	447.12	446.102	C22H22O10	[M+H]+	Acacetin-7-O-galactoside	Flavonoids	Flavonoid	-	B	26859	15506	16136	8122.4	5941	5815	5773.6	8933.4	6722	8862.8	10413	3095.5	12165	10871	10757
pmp000575	447.13	446.102	C22H22O10	[M+H]+	Tilianin(Acacetin-7-O-β-D-glucoside)	Flavonoids	Flavonoid	4291-60-5	B	48476	30942	39091	10928	12432	4494.9	10900	16687	9408.3	11314	11277	9124.2	19838	23549	15743
pmp000583	477.1	476.076	C22H20O12	[M+H]+	Diosmetin-7-O-glucuronide	Flavonoids	Flavonoid	35110-20-4	A	158990	252730	296680	492440	265950	227930	239860	439610	391800	552670	554310	401960	412250	417260	402110
pmp000585	519.11	518.085	C24H22O13	[M+H]+	Apigenin-7-O-(6-O-Malonyl Glucoside)	Flavonoids	Flavonoid	-	B	8876.5	8067	6980.8	14218	9602.1	8507.4	11482	18405	15337	26317	20422	21303	15046	11734	12946
pmp000630	263.18	262.152	C15H22N2O2	[M+H]+	9a-Hydroxysophocarpine	Alkaloids	Alkaloids	-	A	434270	167930	197410	133960	243020	249240	71744	586110	2220000	5575900	6690800	1583600	1459700	1684700	1546100
pmp000632	265.2	264.167	C15H24N2O2	[M+H]+	Sophoranol	Alkaloids	Alkaloids	3411-37-8	A	159440	55282	65276	51792	49801	36454	17250	207320	730130	1705800	1839100	513350	458090	516230	496530
pmp001123	271.1	270.078	C16H14O4	[M+H]+	2,5-Dihydroxy-4,9-dimethoxylphenanthrene	Others	Others	-	B	10523	6332.6	6088.2	3917.8	4251.1	5110.6	9	3199.9	5865.2	9	9	9	3397.5	4103.8	3021.8
pmp001178	284.1	283.108	C17H17NO3	[M+H]+	N-cis-sinapoyltyramine	Alkaloids	Phenolamine	-	B	11251	12965	15636	9135.4	11956	9401.1	10597	10596	10971	7447	5320.8	6795.3	12793	9005.5	7930.6
pmp001198	132.1	131.085	C6H13NO2	[M+H]+	6-Deoxyfagomine	Alkaloids	Alkaloids	197449-09-5	A	376420	441550	390900	705180	586740	992270	1975100	772600	849140	2545700	2849100	3454600	1508900	1204200	1448400
pmp001250	520.34	520.304	C26H51NO7P+	[M]+	PC(18:2)	Lipids	PC	-	A	10659000	11551000	14396000	8584200	9527100	8636300	6362800	6253800	7980800	3550600	3647500	4972700	8737700	8545700	8518400
pmp001273	520.34	519.296	C26H50NO7P	[M+H]+	LysoPC 18:2	Lipids	LPC	-	A	10889000	11484000	14702000	8497300	9761200	8966200	6831900	5967000	8300800	3535300	3610500	5208500	8785500	8781100	8788800
pmp001274	542.32	541.282	C28H48NO7P	[M+H]+	2-Hydroxy-5,8,11,14,17-icosapentaenoyloxy]propyl-2-(trimethylammonio)ethyl phosphate	Alkaloids	Alkaloids	-	B	103750	125100	138230	85311	84939	78023	56153	59003	79113	35361	34810	47118	67498	67945	76316
pmp001281	522.36	521.311	C26H52NO7P	[M+H]+	LysoPC 18:1	Lipids	LPC	-	A	684640	752140	947570	950740	1120300	971800	1329600	1145700	1890000	3027600	2553100	3491100	1584100	1733900	1794700
pmp001282	544.34	543.296	C28H50NO7P	[M+H]+	Propyl2-(trimethylammonio)ethyl phosphate	Others	Others	-	B	2174.5	2214.1	2854.7	2270.2	2161.6	2450.8	2295.9	1947.2	4007.6	7954.3	5350.6	7777.8	3737.5	2486.7	3519.2
pmp001285	149.02	148.012	C8H4O3	[M+H]+	Phthalic anhydride	Phenolic acids	Phenolic acids	85-44-9	A	548130	559280	703170	720820	878990	755510	850190	768140	786990	1530500	1331000	1427000	829340	957030	958740
pmp001287	120.08	119.067	C8H9N	[M+H]+	N-Benzylmethylene isomethylamine	Alkaloids	Alkaloids	-	A	1526300	1333600	1394900	1683200	1708500	2283900	9258400	2621500	2719400	5621900	10370000	9720200	4336900	4036100	3780500
